# Supplementary material for: Rubisco proton production can drive the elevation of CO2 within condensates and carboxysomes
Source: Proc Natl Acad Sci U S A. 2021 Apr 30;118(18):e2014406118. doi: 10.1073/pnas.2014406118 (PMC8106323; doi:10.1073/pnas.2014406118)
Supplement: Supplementary File [file pnas.2014406118.sd01.xlsx]

## Sheet: Net rates tobacco
Net Rubisco carboxylation turnover rates rates at 20% O2												Net Rubisco carboxylation turnover rates rates at 30% O2
External [HCO3-]	Free Rubisco -CA	Free Rubisco +CA	Condensate +ext CA	Condensate +int/ext CA	Condensate +int CA	Carboxysome +int CA	Carboxysome +int/ext CA	Condensate -int/ext CA	Carboxysome -int/ext CA	Carboxysome +ext CA		External [HCO3-]	Free Rubisco -CA	Free Rubisco +CA	Condensate +ext CA	Condensate +int/ext CA	Condensate +int CA	Carboxysome +int CA	Carboxysome +int/ext CA	Condensate -int/ext CA	Carboxysome -int/ext CA	Carboxysome +ext CA
0.01	-0.241979	-0.241979	-0.241024	-0.230615	-0.234411	-0.157014	-0.15699	-0.248424	-0.175172	-0.174983	Low CO2 range	0.01	-0.296147	-0.296147	-0.294165	-0.286765	-0.288937	-0.21314	-0.213116	-0.301876	-0.232468	-0.232281
0.012505	-0.237729	-0.237729	-0.236822	-0.224169	-0.227273	-0.152359	-0.152335	-0.246085	-0.175098	-0.174864		0.012505	-0.292614	-0.292614	-0.290417	-0.280032	-0.283852	-0.208508	-0.208485	-0.299776	-0.232394	-0.23216
0.015638	-0.232525	-0.232525	-0.230376	-0.214859	-0.220111	-0.145388	-0.145388	-0.243148	-0.175005	-0.174711		0.015638	-0.288197	-0.288197	-0.285738	-0.273109	-0.276451	-0.202683	-0.202683	-0.295932	-0.2323	-0.232009
0.019555	-0.224647	-0.224647	-0.22393	-0.204832	-0.209845	-0.137987	-0.137987	-0.239472	-0.174888	-0.174523		0.019555	-0.281465	-0.281465	-0.2786	-0.263083	-0.26738	-0.194089	-0.194089	-0.292638	-0.232186	-0.231818
0.024453	-0.21653	-0.21653	-0.21462	-0.191224	-0.197431	-0.128915	-0.128676	-0.234888	-0.174745	-0.174286		0.024453	-0.274542	-0.274542	-0.271438	-0.251146	-0.257592	-0.185017	-0.185017	-0.288507	-0.23204	-0.231582
0.030579	-0.205071	-0.205071	-0.204354	-0.174513	-0.183346	-0.117217	-0.117217	-0.227989	-0.174563	-0.17399		0.030579	-0.264992	-0.264992	-0.261173	-0.236583	-0.244461	-0.172364	-0.172364	-0.283375	-0.231859	-0.231286
0.038239	-0.191224	-0.191224	-0.190508	-0.154221	-0.163531	-0.101461	-0.101461	-0.220827	-0.174336	-0.17362		0.038239	-0.253056	-0.253056	-0.248759	-0.218917	-0.228228	-0.157802	-0.157802	-0.275735	-0.231632	-0.230918
0.047818	-0.174274	-0.174274	-0.173558	-0.12796	-0.140852	-0.0833174	-0.0830787	-0.2108	-0.174052	-0.173157		0.047818	-0.238732	-0.238732	-0.23348	-0.19576	-0.206981	-0.138464	-0.138464	-0.266425	-0.23135	-0.230455
0.059796	-0.153505	-0.153505	-0.153027	-0.0962089	-0.111965	-0.0589668	-0.058728	-0.198386	-0.173697	-0.172579		0.059796	-0.221304	-0.221304	-0.214859	-0.168067	-0.181675	-0.114353	-0.114353	-0.256637	-0.230995	-0.229875
0.074775	-0.127244	-0.127244	-0.126289	-0.0577731	-0.0766329	-0.0284091	-0.0284091	-0.184778	-0.173252	-0.171863		0.074775	-0.198625	-0.198625	-0.190747	-0.134406	-0.15064	-0.0845111	-0.0842723	-0.24279	-0.230553	-0.229159
0.093506	-0.095254	-0.095254	-0.0940604	-0.0100267	-0.0338999	0.00978801	0.00978801	-0.166396	-0.172699	-0.170956		0.093506	-0.172603	-0.172603	-0.161621	-0.0923892	-0.113159	-0.0455978	-0.0453591	-0.225124	-0.229994	-0.227058
0.116929	-0.0568182	-0.0565794	-0.0546696	0.0465527	0.0179049	0.0580118	0.0580118	-0.142523	-0.172006	-0.169834		0.116929	-0.138226	-0.138226	-0.124857	-0.0405844	-0.0654125	0.00190985	0.00214859	-0.204593	-0.229302	-0.225936
0.14622	-0.00907181	-0.00907181	-0.00572956	0.118172	0.0823625	0.12056	0.12056	-0.113636	-0.171147	-0.168425		0.14622	-0.0971639	-0.0971639	-0.0806914	0.0202922	-0.00835561	0.0632639	0.0632639	-0.178333	-0.227249	-0.224527
0.182849	0.0477464	0.0477464	0.0549083	0.202922	0.162338	0.199341	0.199341	-0.0785428	-0.170049	-0.166659		0.182849	-0.04894	-0.04894	-0.0274542	0.0954927	0.0620703	0.140852	0.143239	-0.146343	-0.226175	-0.222761
0.228653	0.116979	0.116979	0.126528	0.303189	0.254249	0.298415	0.298415	-0.0358098	-0.168688	-0.164462		0.228653	0.0131303	0.0131303	0.0405844	0.186211	0.144433	0.241119	0.241119	-0.106236	-0.224814	-0.220564
0.28593	0.199341	0.199341	0.216052	0.421362	0.36526	0.42733	0.42733	0.0179049	-0.166993	-0.161717		0.28593	0.0847498	0.0847498	0.119366	0.29364	0.243506	0.367647	0.367647	-0.0577731	-0.223119	-0.217843
0.357556	0.297221	0.297221	0.321094	0.557439	0.494175	0.590861	0.590861	0.0823625	-0.164868	-0.158303		0.357556	0.173081	0.173081	0.21844	0.418974	0.361679	0.52521	0.527597	0.00238732	-0.220994	-0.214429
0.447124	0.413006	0.413006	0.445235	0.715002	0.642189	0.793783	0.796171	0.162338	-0.162218	-0.15403		0.447124	0.274542	0.274542	0.333031	0.562214	0.496562	0.726939	0.726939	0.0752005	-0.218344	-0.210156
0.559129	0.544309	0.544309	0.590861	0.886889	0.809301	1.05042	1.05042	0.260218	-0.1589	-0.14873		0.559129	0.39152	0.39152	0.465527	0.723358	0.650544	0.97522	0.97522	0.165919	-0.215026	-0.204832
0.699191	0.693516	0.693516	0.760361	1.07907	0.994318	1.36029	1.36041	0.376003	-0.154746	-0.140852		0.699191	0.529985	0.529985	0.621896	0.9036	0.824819	1.27483	1.27483	0.269767	-0.210896	-0.196954
0.874339	0.858241	0.858241	0.948959	1.2796	1.19485	1.71875	1.71887	0.51208	-0.149685	-0.132735		0.874339	0.683967	0.683967	0.799752	1.09936	1.0158	1.62099	1.62099	0.397489	-0.205787	-0.188837
1.09336	1.03729	1.03848	1.15666	1.49088	1.40374	2.09917	2.09917	0.673224	-0.141807	-0.122469		1.09336	0.853466	0.853466	0.994318	1.30228	1.21634	1.99198	1.99198	0.546696	-0.198147	-0.17881
1.36725	1.23066	1.23066	1.3751	1.69858	1.61383	2.44617	2.44617	0.855854	-0.13369	-0.109817	High CO2 range	1.36725	1.03848	1.03848	1.20798	1.51356	1.42762	2.32943	2.32955	0.718583	-0.190031	-0.164964
1.70975	1.4312	1.4312	1.6007	1.90436	1.82475	2.72536	2.72536	1.06116	-0.123663	-0.0931054		1.70975	1.23663	1.23663	1.43	1.72126	1.64128	2.61316	2.61328	0.910762	-0.179765	-0.148014
2.13804	1.63412	1.63412	1.82487	2.09726	2.02528	2.90441	2.90441	1.28557	-0.11101	-0.0737681		2.13804	1.43955	1.43955	1.65441	1.92299	1.84659	2.8199	2.82002	1.12443	-0.165919	-0.128915
2.67362	1.83728	1.83728	2.04068	2.27702	2.21281	3.03189	3.03189	1.51953	-0.0938216	-0.04894		2.67362	1.64606	1.64606	1.87285	2.1129	2.0451	2.97424	2.97424	1.3548	-0.148969	-0.103848
3.34337	2.03268	2.03268	2.23859	2.43888	2.38732	3.109	3.109	1.7579	-0.0740069	-0.0183824		3.34337	1.84898	1.85137	2.0815	2.28753	2.22999	3.05338	3.05338	1.58876	-0.129154	-0.0735294
4.18088	2.21531	2.21543	2.4137	2.5684	2.5413	3.16057	3.16057	1.98923	-0.0479851	0.0183824		4.18088	2.04748	2.04748	2.27189	2.45118	2.39926	3.13037	3.13037	1.82391	-0.103132	-0.035571
5.2282	2.38744	2.38744	2.56804	2.6966	2.6701	3.21098	3.21098	2.20767	-0.0157563	0.0632639		5.2282	2.2325	2.2325	2.45094	2.58224	2.55491	3.18194	3.18194	2.05023	-0.0697097	0.0102655
6.53787	2.54166	2.54166	2.69707	2.79973	2.77371	3.23685	3.23685	2.41262	0.0243506	0.118172		6.53787	2.39961	2.39961	2.58296	2.71187	2.66126	3.20868	3.20868	2.25876	-0.0296028	0.0656513
8.17561	2.67081	2.67081	2.82456	2.90167	2.87624	3.26222	3.26222	2.56816	0.0763942	0.185017		8.17561	2.55574	2.55574	2.71319	2.81608	2.79006	3.2347	3.2347	2.4513	0.0202922	0.13369
10.2236	2.79865	2.79865	2.92685	2.97878	2.95371	3.28725	3.28725	2.72202	0.137271	0.266186		10.2236	2.68657	2.68657	2.84186	2.89522	2.86968	3.26022	3.26022	2.60838	0.0859435	0.216052
12.7846	2.90155	2.90155	3.0042	3.03118	3.03034	3.28816	3.28816	2.85022	0.217246	0.36526		12.7846	2.81584	2.81584	2.92124	2.97329	2.97197	3.26153	3.26153	2.73957	0.165919	0.313932
15.9872	2.97937	2.97937	3.05672	3.10674	3.08215	3.31276	3.31276	2.95299	0.315126	0.483432		15.9872	2.91993	2.91993	2.99943	3.0504	3.02557	3.28644	3.28644	2.86884	0.263799	0.434492
19.992	3.05625	3.05625	3.13228	3.13395	3.13347	3.31337	3.31337	3.0307	0.439267	0.627865		19.992	2.99871	2.99871	3.07654	3.1028	3.07821	3.2873	3.2873	2.97257	0.390327	0.581312
25	3.10829	3.10829	3.15938	3.18444	3.18421	3.31387	3.31387	3.10721	0.593249	0.804526		25	3.07642	3.07642	3.12894	3.13061	3.13013	3.3119	3.3119	3.05099	0.54789	0.757974

## Sheet: Net rates Ancestral F1A
Net Rubisco carboxylation turnover rates rates at 20% O2												Net Rubisco carboxylation turnover rates rates at 30% O2
External [HCO3-]	Free Rubisco -CA	Free Rubisco +CA	Condensate +ext CA	Condensate +int/ext CA	Condensate +int CA	Carboxysome +int CA	Carboxysome +int/ext CA	Condensate -int/ext CA	Carboxysome -int/ext CA	Carboxysome +ext CA		External [HCO3-]	Free Rubisco -CA	Free Rubisco +CA	Condensate +ext CA	Condensate +int/ext CA	Condensate +int CA	Carboxysome +int CA	Carboxysome +int/ext CA	Condensate -int/ext CA	Carboxysome -int/ext CA	Carboxysome +ext CA
0.01	-0.0741042	-0.0741033	-0.0722909	-0.0709639	-0.0715783	-0.058826	-0.0588158	-0.07447	-0.0652037	-0.0650259	Low CO2 range	0.01	-0.103322	-0.103321	-0.10149	-0.100228	-0.100818	-0.084324	-0.0843141	-0.103591	-0.0908637	-0.0906856
0.012505	-0.0731579	-0.0731568	-0.0709433	-0.0692852	-0.0700528	-0.0571475	-0.0571347	-0.073667	-0.0651332	-0.0649109		0.012505	-0.102414	-0.102413	-0.100189	-0.0986116	-0.0993489	-0.0826051	-0.0825929	-0.102815	-0.0907932	-0.0905705
0.015638	-0.0719751	-0.0719737	-0.0692594	-0.0671879	-0.0681465	-0.0550425	-0.0550265	-0.072663	-0.0650451	-0.0647672		0.015638	-0.101279	-0.101278	-0.0985628	-0.0965927	-0.0975137	-0.0804501	-0.0804347	-0.101845	-0.0907049	-0.0904265
0.019555	-0.0704969	-0.0704952	-0.0671553	-0.0645678	-0.0657651	-0.0524009	-0.0523809	-0.0714082	-0.064935	-0.0645876		0.019555	-0.0998608	-0.0998591	-0.0965314	-0.0940705	-0.0952206	-0.0777463	-0.077727	-0.100632	-0.0905945	-0.0902465
0.024453	-0.0686496	-0.0686474	-0.0645267	-0.0612961	-0.0627905	-0.049083	-0.049058	-0.0698398	-0.0647971	-0.0643629		0.024453	-0.0980884	-0.0980862	-0.0939936	-0.0909206	-0.0923564	-0.0743513	-0.0743273	-0.0991164	-0.0904565	-0.0900213
0.030579	-0.0663415	-0.0663388	-0.0612439	-0.0572114	-0.0590763	-0.044911	-0.0448796	-0.0678796	-0.064625	-0.0640821		0.030579	-0.0958736	-0.095871	-0.0908239	-0.0869881	-0.0887799	-0.0700842	-0.0700541	-0.0972223	-0.090284	-0.0897399
0.038239	-0.0634585	-0.063455	-0.0571453	-0.0521142	-0.05444	-0.0396579	-0.0396187	-0.0654306	-0.0644095	-0.063731		0.038239	-0.093107	-0.0931037	-0.0868665	-0.0820805	-0.0843152	-0.0647139	-0.064676	-0.0948554	-0.090068	-0.089388
0.047818	-0.059858	-0.0598536	-0.0520303	-0.045757	-0.0486556	-0.0330324	-0.0329834	-0.0623707	-0.0641402	-0.0632922		0.047818	-0.0896519	-0.0896477	-0.0819272	-0.0759591	-0.0787444	-0.0579448	-0.0578974	-0.0918986	-0.0897982	-0.0889482
0.059796	-0.0553632	-0.0553578	-0.0456497	-0.0378333	-0.0414425	-0.0246585	-0.0245969	-0.0585492	-0.0638033	-0.0627435		0.059796	-0.0853381	-0.085333	-0.0757655	-0.0683285	-0.0717972	-0.0493955	-0.0493366	-0.0882054	-0.0894607	-0.0883986
0.074775	-0.0497543	-0.0497475	-0.0376956	-0.027965	-0.0324546	-0.014047	-0.01397	-0.0537777	-0.063382	-0.0620579		0.074775	-0.0799548	-0.0799482	-0.0680838	-0.0588242	-0.0631396	-0.0385723	-0.0384985	-0.0835938	-0.0890386	-0.0877115
0.093506	-0.0427591	-0.0427505	-0.0277877	-0.0156879	-0.0212649	-0.000556842	-0.000460275	-0.0478223	-0.0628553	-0.0612012		0.093506	-0.0732395	-0.0732314	-0.0585138	-0.0469977	-0.0523596	-0.0248294	-0.0247369	-0.0778377	-0.0885108	-0.086853
0.116929	-0.0340399	-0.0340296	-0.0154573	-0.000432224	-0.00734972	0.0166605	0.0167815	-0.0403926	-0.0621965	-0.0601309		0.116929	-0.0648685	-0.0648586	-0.0466027	-0.0322997	-0.0389514	-0.0073157	-0.00719991	-0.0706562	-0.0878509	-0.0857804
0.14622	-0.0231816	-0.0231687	-0.000131303	0.0184936	0.00993196	0.0387402	0.0388917	-0.0311297	-0.0613728	-0.0587938		0.14622	-0.0544417	-0.0544293	-0.0317951	-0.0140608	-0.0222961	0.0151028	0.0152477	-0.0617017	-0.0870255	-0.0844406
0.182849	-0.00967282	-0.00965646	0.0188899	0.0419278	0.0313573	0.0672203	0.0674102	-0.0195891	-0.0603427	-0.0571241		0.182849	-0.0414665	-0.0414509	-0.0134134	0.00852953	-0.00164152	0.0439534	0.0441346	-0.0505438	-0.0859935	-0.0827674
0.228653	0.00711266	0.00713259	0.0424533	0.0708733	0.0578638	0.104209	0.104447	-0.00522453	-0.0590548	-0.0550399		0.228653	-0.0253396	-0.0253203	0.0093639	0.0364433	0.0239201	0.0813172	0.0815436	-0.0366538	-0.0847029	-0.0806788
0.28593	0.027936	0.027961	0.0715771	0.106519	0.0905703	0.152633	0.152929	0.0126343	-0.057444	-0.0524391		0.28593	-0.00532575	-0.00530164	0.0375248	0.0708351	0.0554736	0.130061	0.130344	-0.0193816	-0.0830892	-0.0780727
0.357556	0.053719	0.0537498	0.10747	0.150255	0.130796	0.21659	0.216959	0.0348057	-0.05543	-0.0491955		0.357556	0.0194658	0.0194956	0.0722452	0.113056	0.0943019	0.194171	0.194521	0.0020667	-0.0810711	-0.0748224
0.447124	0.0855653	0.0856034	0.151549	0.203671	0.180069	0.301837	0.302291	0.0622819	-0.0529114	-0.0451528		0.447124	0.050105	0.0501414	0.114906	0.164661	0.141895	0.279198	0.27963	0.0286541	-0.0785477	-0.0707714
0.559129	0.124784	0.124831	0.205447	0.268549	0.24013	0.416366	0.416919	0.0962553	-0.0497619	-0.0401182		0.559129	0.0878629	0.0879078	0.167104	0.227393	0.199953	0.392793	0.39332	0.0615414	-0.0753922	-0.0657263
0.699191	0.172904	0.172962	0.271002	0.346808	0.312896	0.5709	0.57156	0.138146	-0.0458238	-0.0338538		0.699191	0.13423	0.134285	0.230638	0.303151	0.270365	0.545164	0.545793	0.102112	-0.0714465	-0.0594492
0.874339	0.231684	0.231752	0.350215	0.44044	0.400406	0.778614	0.779373	0.189622	-0.0408994	-0.0260689		0.874339	0.190925	0.190993	0.307484	0.39391	0.355146	0.748858	0.749581	0.151992	-0.0665126	-0.0516484
1.09336	0.303085	0.30317	0.445176	0.551357	0.504709	1.05282	1.05365	0.252605	-0.0347416	-0.0164074		1.09336	0.259884	0.259967	0.399722	0.501599	0.456347	1.01672	1.01751	0.21307	-0.0603429	-0.0419675
1.36725	0.389247	0.389349	0.557943	0.681213	0.6277	1.40102	1.40187	0.329266	-0.027042	-0.00443695	High CO2 range	1.36725	0.343225	0.343323	0.509409	0.627927	0.575901	1.35648	1.3573	0.287476	-0.0526287	-0.029973
1.70975	0.492386	0.492508	0.690337	0.831158	0.770897	1.81545	1.81624	0.421966	-0.0174147	0.0103654		1.70975	0.443169	0.443287	0.638417	0.774142	0.715401	1.7619	1.76267	0.377551	-0.042983	-0.0151413
2.13804	0.614664	0.614807	0.843711	1.00157	0.935156	2.26571	2.26639	0.533177	-0.00537696	0.0286287		2.13804	0.561921	0.56206	0.788187	0.940776	0.875838	2.20523	2.2059	0.485756	-0.0309227	0.00315783
2.67362	0.75799	0.758155	1.01865	1.19178	1.12039	2.70418	2.70469	0.665307	0.00967389	0.0511046		2.67362	0.701471	0.701634	0.959446	1.12737	1.05732	2.64126	2.6418	0.614533	-0.0158437	0.0256773
3.34337	0.923758	0.92395	1.21467	1.39991	1.3253	3.08749	3.08788	0.820462	0.0284913	0.0786871		3.34337	0.86336	0.863546	1.15193	1.3323	1.25879	3.02704	3.02743	0.766063	0.00300886	0.0533123
4.18088	1.11255	1.11276	1.43004	1.62285	1.54726	3.39607	3.39634	1.00012	0.0520168	0.112435		4.18088	1.04837	1.04858	1.36414	1.5527	1.47789	3.34116	3.34146	0.941961	0.0265774	0.0871223
5.2282	1.32382	1.32406	1.66163	1.8564	1.78237	3.63325	3.63345	1.20474	0.0814261	0.153598		5.2282	1.25622	1.25646	1.59323	1.78462	1.71101	3.58485	3.58507	1.1429	0.0560399	0.12836
6.53787	1.55565	1.55591	1.9051	2.09569	2.02575	3.81269	3.81283	1.43335	0.118188	0.203655		6.53787	1.4853	1.48555	1.8351	2.02335	1.95346	3.77045	3.77062	1.36817	0.0928665	0.178505
8.17561	1.80465	1.80492	2.1552	2.33564	2.27201	3.94885	3.94897	1.68322	0.164134	0.26437		8.17561	1.73248	1.73276	2.08472	2.2639	2.20001	3.91194	3.91206	1.6154	0.138892	0.239319
10.2236	2.06596	2.06624	2.40632	2.57154	2.51586	4.05346	4.05354	1.94975	0.22155	0.337848		10.2236	1.99321	1.99349	2.33658	2.50153	2.44533	4.02095	4.02105	1.88033	0.196403	0.312911
12.7846	2.33364	2.33393	2.65303	2.79937	2.75251	4.13519	4.13524	2.22663	0.293286	0.426659		12.7846	2.26169	2.26198	2.58526	2.73214	2.68464	4.1063	4.10637	2.15693	0.268252	0.401848
15.9872	2.60113	2.60143	2.89063	3.01608	2.97821	4.20026	4.20031	2.5064	0.38288	0.533958		15.9872	2.53141	2.5317	2.82594	2.95253	2.91392	4.17438	4.17443	2.43792	0.357979	0.509282
19.992	2.86192	2.86219	3.11536	3.2196	3.19014	4.25319	4.25324	2.78125	0.494733	0.663665		19.992	2.79573	2.79599	3.05465	3.16038	3.13023	4.22978	4.22981	2.71548	0.46998	0.639128
25	3.11007	3.11034	3.3245	3.40863	3.38657	4.29722	4.29724	3.04393	0.634278	0.820665		25	3.04852	3.04879	3.2685	3.35418	3.33155	4.2759	4.27592	2.98223	0.609685	0.796253

## Sheet: Net rates Ancestral F1B
Net Rubisco carboxylation turnover rates rates at 20% O2												Net Rubisco carboxylation turnover rates rates at 30% O2
External [HCO3-]	Free Rubisco -CA	Free Rubisco +CA	Condensate +ext CA	Condensate +int/ext CA	Condensate +int CA	Carboxysome +int CA	Carboxysome +int/ext CA	Condensate -int/ext CA	Carboxysome -int/ext CA	Carboxysome +ext CA		External [HCO3-]	Free Rubisco -CA	Free Rubisco +CA	Condensate +ext CA	Condensate +int/ext CA	Condensate +int CA	Carboxysome +int CA	Carboxysome +int/ext CA	Condensate -int/ext CA	Carboxysome -int/ext CA	Carboxysome +ext CA
0.01	-0.0663025	-0.0663019	-0.0648356	-0.0639132	-0.064375	-0.0552467	-0.0552382	-0.0665028	-0.0603754	-0.0602016	Low CO2 range	0.01	-0.086081	-0.0860805	-0.084712	-0.083907	-0.0843207	-0.0745154	-0.0745077	-0.0862141	-0.0794243	-0.0792515
0.012505	-0.0655945	-0.0655937	-0.063794	-0.0626414	-0.0632185	-0.0538859	-0.0538753	-0.065878	-0.0603065	-0.0600892		0.012505	-0.0854482	-0.0854474	-0.0837706	-0.0827646	-0.0832814	-0.073211	-0.0732015	-0.0856483	-0.0793558	-0.0791398
0.015638	-0.0647094	-0.0647084	-0.0624923	-0.061052	-0.0617732	-0.0521801	-0.0521668	-0.065097	-0.0602203	-0.0599486		0.015638	-0.0846569	-0.084656	-0.0825939	-0.0813368	-0.0819827	-0.0715765	-0.0715645	-0.0849407	-0.0792701	-0.0790001
0.019555	-0.0636032	-0.0636019	-0.0608658	-0.0590664	-0.0599671	-0.0500406	-0.050024	-0.0641205	-0.0601126	-0.0597729		0.019555	-0.0836679	-0.0836668	-0.0811234	-0.0795529	-0.0803596	-0.0695272	-0.0695121	-0.0840563	-0.0791631	-0.0788255
0.024453	-0.0622204	-0.0622188	-0.0588333	-0.0565861	-0.0577107	-0.0473551	-0.0473345	-0.0629	-0.0599778	-0.0595531		0.024453	-0.0824317	-0.0824302	-0.0792862	-0.0773244	-0.0783319	-0.0669558	-0.066937	-0.0829507	-0.0790291	-0.0786071
0.030579	-0.0604925	-0.0604905	-0.0562946	-0.0534888	-0.0548926	-0.0439815	-0.0439557	-0.0613745	-0.0598092	-0.0592783		0.030579	-0.0808867	-0.0808849	-0.0769909	-0.0745414	-0.075799	-0.0637271	-0.0637035	-0.0815689	-0.0788617	-0.0783341
0.038239	-0.0583335	-0.058331	-0.0531242	-0.0496224	-0.0513738	-0.0397381	-0.0397058	-0.059468	-0.0595985	-0.0589349		0.038239	-0.0789562	-0.0789539	-0.0741243	-0.0710667	-0.072636	-0.0596685	-0.059639	-0.0798418	-0.0786523	-0.0779928
0.047818	-0.0556364	-0.0556332	-0.0491664	-0.0447978	-0.0469817	-0.0343933	-0.0343529	-0.057086	-0.059335	-0.0585055		0.047818	-0.0765442	-0.0765414	-0.0705452	-0.0667305	-0.0686875	-0.0545605	-0.0545237	-0.0776838	-0.0783905	-0.0775661
0.059796	-0.0522681	-0.0522642	-0.0442275	-0.0387812	-0.0415022	-0.0276493	-0.0275986	-0.0541103	-0.0590053	-0.0579688		0.059796	-0.0735316	-0.073528	-0.0660783	-0.0613216	-0.0637606	-0.0481213	-0.048075	-0.0749876	-0.078063	-0.0770329
0.074775	-0.0480628	-0.0480579	-0.0380676	-0.0312829	-0.0346703	-0.0191205	-0.019057	-0.0503937	-0.0585933	-0.0572981		0.074775	-0.0697696	-0.0697652	-0.0605062	-0.054579	-0.0576161	-0.0399879	-0.0399303	-0.0716199	-0.0776535	-0.0763665
0.093506	-0.0428145	-0.0428086	-0.03039	-0.0219458	-0.0261581	-0.00830536	-0.00822586	-0.0457535	-0.0580778	-0.0564601		0.093506	-0.0650737	-0.0650681	-0.0535595	-0.0461803	-0.0499585	-0.0296896	-0.0296174	-0.0674146	-0.0771414	-0.0755336
0.116929	-0.0362684	-0.0362604	-0.0208284	-0.0103314	-0.0155623	0.00545562	0.00555505	-0.0399623	-0.0574334	-0.055413		0.116929	-0.0592146	-0.0592076	-0.0449058	-0.035729	-0.0404229	-0.0166107	-0.01652	-0.0621654	-0.0765011	-0.0744932
0.14622	-0.0281077	-0.028098	-0.00893299	0.00409676	-0.0023872	0.0230376	0.0231622	-0.0327381	-0.0566276	-0.054105		0.14622	-0.0519083	-0.0518996	-0.0341359	-0.0227393	-0.028561	6.15928e-05	0.00017499	-0.0556157	-0.0757004	-0.0731935
0.182849	-0.0179428	-0.0179306	0.0058475	0.021992	0.0139713	0.0456151	0.0457713	-0.0237319	-0.0556198	-0.0524718		0.182849	-0.0428034	-0.0427927	-0.0207478	-0.0066186	-0.0138248	0.0214105	0.0215526	-0.0474484	-0.0746992	-0.0715706
0.228653	-0.0052934	-0.00527836	0.0241839	0.044142	0.0342472	0.0747855	0.074981	-0.0125124	-0.0543597	-0.0504329		0.228653	-0.0314672	-0.0314539	-0.00412982	0.0133504	0.00445271	0.0488981	0.0490761	-0.0372709	-0.0734471	-0.0695448
0.28593	0.0104283	0.0104473	0.0468872	0.0714904	0.059324	0.112747	0.112992	0.00145042	-0.0527839	-0.047889		0.28593	-0.0173685	-0.0173515	0.0164601	0.0380289	0.0270768	0.0845203	0.0847428	-0.0245992	-0.0718815	-0.067017
0.357556	0.0299398	0.0299631	0.0749292	0.105153	0.0902554	0.162563	0.162869	0.0188071	-0.0508136	-0.0447163		0.357556	0.000143239	0.000164367	0.0419143	0.0684412	0.0550125	0.131035	0.131313	-0.00883964	-0.0699238	-0.0638646
0.447124	0.0541092	0.0541383	0.109462	0.146432	0.128281	0.228541	0.228921	0.0403509	-0.0483497	-0.040762		0.447124	0.0218578	0.0218838	0.0732938	0.105787	0.0894003	0.192288	0.192632	0.0107343	-0.0674758	-0.0599357
0.559129	0.0839799	0.0840155	0.151833	0.196814	0.174838	0.316737	0.317208	0.0670422	-0.0452688	-0.0358377		0.559129	0.0487283	0.0487601	0.111846	0.151451	0.131571	0.273655	0.274082	0.0350044	-0.0644148	-0.055043
0.699191	0.120791	0.120835	0.203585	0.257957	0.231552	0.435546	0.436116	0.100036	-0.0414165	-0.0297111		0.699191	0.0818939	0.0819335	0.159012	0.206991	0.183046	0.382582	0.383105	0.065035	-0.0605874	-0.048956
0.874339	0.165997	0.166051	0.266446	0.33165	0.30022	0.596029	0.596705	0.140704	-0.0365996	-0.0220981		0.874339	0.122701	0.12275	0.21642	0.274113	0.245524	0.528988	0.529614	0.102096	-0.0558018	-0.041392
1.09336	0.221275	0.221341	0.342293	0.419735	0.382744	0.811168	0.811941	0.190656	-0.0305767	-0.0126508		1.09336	0.172717	0.172775	0.285858	0.354605	0.320835	0.724932	0.725654	0.147688	-0.0498182	-0.0320062
1.36725	0.28851	0.28859	0.43307	0.523983	0.481036	1.09236	1.09319	0.251744	-0.0230462	-0.000946691	High CO2 range	1.36725	0.233729	0.233799	0.369221	0.450247	0.410865	0.982127	0.982922	0.203551	-0.0423368	-0.0203791
1.70975	0.369771	0.369865	0.540671	0.645924	0.596865	1.44186	1.44268	0.326053	-0.0136311	0.013524		1.70975	0.307722	0.30781	0.468398	0.562656	0.517431	1.30581	1.30662	0.271663	-0.0329838	-0.00600423
2.13804	0.467223	0.467337	0.666769	0.786635	0.731658	1.8437	1.84446	0.415854	-0.00186008	0.031375		2.13804	0.396835	0.396942	0.585142	0.693105	0.642107	1.68595	1.68671	0.354213	-0.0212906	0.0117271
2.67362	0.583021	0.583156	0.812585	0.946508	0.886251	2.26211	2.26274	0.523509	0.0128549	0.0533389		2.67362	0.503258	0.503382	0.720866	0.842304	0.786002	2.09303	2.09369	0.453528	-0.00667387	0.0335415
3.34337	0.719109	0.719267	0.978651	1.12502	1.06065	2.65467	2.65516	0.65132	0.0312495	0.0802855		3.34337	0.629075	0.629221	0.876409	1.01018	0.949527	2.487	2.48751	0.571948	0.0115965	0.0603019
4.18088	0.876991	0.877172	1.16455	1.3206	1.25378	2.99174	2.99211	0.801299	0.0542411	0.113244		4.18088	0.776062	0.776232	1.05181	1.1957	1.13216	2.83528	2.83569	0.71164	0.0344305	0.0930278
5.2282	1.05744	1.05764	1.36877	1.53061	1.46344	3.2645	3.26477	0.974863	0.0829746	0.153428		5.2282	0.945416	0.945608	1.24611	1.39686	1.33231	3.12386	3.12415	0.874319	0.0629641	0.132921
6.53787	1.26018	1.26041	1.58859	1.75154	1.6863	3.4787	3.47889	1.17247	0.118878	0.20227		6.53787	1.13744	1.13766	1.45724	1.61068	1.5473	3.35438	3.35462	1.06092	0.0986127	0.181399
8.17561	1.48365	1.4839	1.82028	1.97925	1.91819	3.64544	3.64561	1.39324	0.163731	0.261468		8.17561	1.35128	1.35152	1.68207	1.83353	1.77352	3.53599	3.53616	1.27121	0.143139	0.240139
10.2236	1.72481	1.72507	2.05933	2.20942	2.15444	3.77588	3.77598	1.63466	0.219749	0.333057		10.2236	1.58466	1.58491	1.91662	2.0614	2.00673	3.67911	3.67925	1.50349	0.198733	0.31115
12.7846	1.97921	1.97948	2.30086	2.43795	2.3904	3.87906	3.87914	1.8925	0.28968	0.419489		12.7846	1.83382	1.8341	2.15638	2.29029	2.24243	3.79291	3.79301	1.75434	0.268117	0.396849
15.9872	2.24121	2.24149	2.5401	2.66123	2.62172	3.96196	3.96203	2.16089	0.376935	0.52378		15.9872	2.09369	2.09398	2.39668	2.51654	2.47633	3.88467	3.88475	2.01867	0.354651	0.500199
19.992	2.50444	2.50473	2.77268	2.87635	2.84483	4.02984	4.02991	2.43286	0.485717	0.649631		19.992	2.3582	2.35847	2.6331	2.73697	2.70454	3.95995	3.96003	2.29002	0.462483	0.624833
25	2.76244	2.76271	2.99497	3.08097	3.05682	4.08658	4.0943	2.70105	0.621192	0.801624		25	2.62079	2.62106	2.8617	2.94893	2.9238	4.02301	4.02305	2.56118	0.596675	0.775226

## Sheet: Net rates Synechococcus
Net Rubisco carboxylation turnover rates rates at 20% O2												Net Rubisco carboxylation turnover rates rates at 30% O2
External [HCO3-]	Free Rubisco -CA	Free Rubisco +CA	Condensate +ext CA	Condensate +int/ext CA	Condensate +int CA	Carboxysome +int CA	Carboxysome +int/ext CA	Condensate -int/ext CA	Carboxysome -int/ext CA	Carboxysome +ext CA		External [HCO3-]	Free Rubisco -CA	Free Rubisco +CA	Condensate +ext CA	Condensate +int/ext CA	Condensate +int CA	Carboxysome +int CA	Carboxysome +int/ext CA	Condensate -int/ext CA	Carboxysome -int/ext CA	Carboxysome +ext CA
0.01	-0.174037	-0.174036	-0.171193	-0.16878	-0.16974	-0.11999	-0.119975	-0.17447	-0.130345	-0.130162	Low CO2 range	-0.223738	-0.223738	-0.223737	-0.220961	-0.218883	-0.21974	-0.165183	-0.165171	-0.223917	-0.175608	-0.175426
0.012505	-0.172546	-0.172544	-0.169209	-0.166192	-0.167393	-0.117301	-0.117283	-0.173306	-0.130273	-0.130043		-0.222417	-0.222417	-0.222415	-0.219161	-0.216565	-0.217634	-0.162479	-0.162464	-0.222858	-0.175537	-0.175308
0.015638	-0.170682	-0.17068	-0.16673	-0.162958	-0.164458	-0.113925	-0.113903	-0.17185	-0.130182	-0.129897		-0.220764	-0.220764	-0.220762	-0.216912	-0.213666	-0.215003	-0.159085	-0.159066	-0.221532	-0.175446	-0.175161
0.019555	-0.168351	-0.168349	-0.163629	-0.158916	-0.160791	-0.109683	-0.109656	-0.170031	-0.130068	-0.129712		-0.218697	-0.218697	-0.218694	-0.2141	-0.210045	-0.211714	-0.154823	-0.154798	-0.219876	-0.175333	-0.174975
0.024453	-0.165439	-0.165436	-0.159755	-0.153865	-0.156206	-0.104348	-0.104313	-0.167755	-0.129927	-0.12948		-0.216114	-0.216114	-0.216111	-0.210587	-0.205518	-0.207603	-0.149465	-0.149434	-0.217805	-0.175192	-0.174745
0.030579	-0.161797	-0.161793	-0.154914	-0.147554	-0.150479	-0.0976256	-0.0975831	-0.164911	-0.12975	-0.129192		-0.212885	-0.212885	-0.212881	-0.206196	-0.199862	-0.202467	-0.142719	-0.142679	-0.215216	-0.175014	-0.174457
0.038239	-0.157247	-0.157242	-0.148865	-0.139671	-0.143321	-0.089142	-0.089089	-0.161356	-0.129528	-0.128831		-0.208848	-0.208848	-0.208843	-0.200708	-0.192796	-0.196048	-0.134211	-0.134163	-0.211979	-0.174794	-0.174096
0.047818	-0.15156	-0.151554	-0.141308	-0.129827	-0.134382	-0.0784098	-0.0783432	-0.156912	-0.129252	-0.12838		-0.203804	-0.203804	-0.203798	-0.193854	-0.183972	-0.18803	-0.123462	-0.123401	-0.207933	-0.174518	-0.173646
0.059796	-0.144455	-0.144447	-0.131871	-0.117538	-0.123219	-0.0647956	-0.0647123	-0.151356	-0.128906	-0.127816		-0.197502	-0.197502	-0.197495	-0.185293	-0.172956	-0.178018	-0.109845	-0.109768	-0.202876	-0.174172	-0.173082
0.074775	-0.135581	-0.135571	-0.12009	-0.102203	-0.109285	-0.0474666	-0.0473611	-0.144415	-0.128474	-0.127111		-0.18963	-0.18963	-0.18962	-0.174604	-0.159206	-0.165517	-0.0925394	-0.0924434	-0.196556	-0.173739	-0.172379
0.093506	-0.124499	-0.124486	-0.105387	-0.0830777	-0.0918979	-0.0253123	-0.0251807	-0.135742	-0.127931	-0.12623		-0.179796	-0.179796	-0.179784	-0.161263	-0.142057	-0.149918	-0.0704619	-0.0703423	-0.18866	-0.173199	-0.171499
0.116929	-0.110666	-0.110649	-0.0870483	-0.0592418	-0.0702151	0.00315484	0.00331933	-0.124909	-0.127255	-0.12513		-0.167517	-0.167517	-0.167503	-0.144622	-0.120678	-0.130461	-0.0421634	-0.0420139	-0.178796	-0.172523	-0.170399
0.14622	-0.0934038	-0.0933835	-0.06419	-0.0295569	-0.0431926	0.0399632	0.0401688	-0.111379	-0.126409	-0.123755		-0.152195	-0.152195	-0.152175	-0.123875	-0.0940503	-0.106208	-0.00568444	-0.00549799	-0.166475	-0.171678	-0.169026
0.182849	-0.0718764	-0.0718509	-0.0357188	0.00737132	-0.00954498	0.0879118	0.088168	-0.0944874	-0.12535	-0.122039		-0.133077	-0.133077	-0.133055	-0.09803	-0.0609139	-0.0760034	0.0416623	0.0418958	-0.151092	-0.17062	-0.167311
0.228653	-0.045047	-0.0450153	-0.000293401	0.0532513	0.0323059	0.150911	0.151231	-0.0734098	-0.124026	-0.119895		-0.109243	-0.109243	-0.109216	-0.0658637	-0.0197305	-0.0384229	0.103607	0.103898	-0.131892	-0.169299	-0.16517
0.28593	-0.0116398	-0.011599	0.0437321	0.11016	0.0842914	0.234493	0.234891	-0.0471209	-0.122371	-0.117221		-0.0795509	-0.0795509	-0.0795159	-0.0258781	0.0313765	0.00827659	0.185393	0.185755	-0.107941	-0.167645	-0.162499
0.357556	0.0299167	0.0299671	0.0983599	0.180614	0.148759	0.34652	0.347009	-0.0143523	-0.120301	-0.113886		-0.0425929	-0.0425929	-0.0425492	0.0237562	0.0946811	0.0662147	0.294451	0.294894	-0.0780818	-0.165578	-0.159167
0.447124	0.0815436	0.0816033	0.166013	0.26761	0.228537	0.498157	0.498747	0.0264577	-0.117713	-0.109728		0.00335418	0.00335418	0.00340957	0.0852559	0.172908	0.137958	0.441309	0.44185	-0.0408826	-0.162992	-0.155014
0.559129	0.145574	0.145648	0.249606	0.374706	0.327004	0.704985	0.705683	0.0772333	-0.114476	-0.104549		0.0603968	0.0603968	0.0604648	0.161287	0.269297	0.226578	0.640757	0.641402	0.00541492	-0.159759	-0.149841
0.699191	0.224829	0.224924	0.352584	0.506045	0.448145	0.987968	0.988769	0.140324	-0.110427	-0.0981054		0.131083	0.131083	0.131168	0.255024	0.387638	0.335712	0.912952	0.9137	0.0629691	-0.155717	-0.143405
0.874339	0.322691	0.322807	0.478996	0.66635	0.596584	1.37367	1.37455	0.218597	-0.105364	-0.0900957		0.218491	0.218491	0.218596	0.370197	0.532284	0.469603	1.28398	1.28482	0.13441	-0.15066	-0.135403
1.09336	0.443156	0.443298	0.633485	0.860874	0.777559	1.89306	1.89398	0.31551	-0.0990324	-0.0801533		0.326274	0.326274	0.326403	0.511115	0.708131	0.633104	1.78504	1.78592	0.222929	-0.144337	-0.125471
1.36725	0.59088	0.591057	0.821272	1.09525	0.996839	2.57878	2.5797	0.435209	-0.0911151	-0.0678316	High CO2 range	0.458742	0.458742	0.4589	0.682662	0.920495	0.831615	2.44967	2.45054	0.332352	-0.136429	-0.113163
1.70975	0.771204	0.771419	1.04804	1.37521	1.26051	3.46083	3.4617	0.582594	-0.0812118	-0.0525888		0.620874	0.620874	0.621067	0.890201	1.1749	1.07094	3.30879	3.30963	0.467236	-0.12654	-0.0979381
2.13804	0.990081	0.99034	1.31973	1.70617	1.57463	4.55877	4.55951	0.76338	-0.0688262	-0.0337746		0.818311	0.818311	0.818546	1.13943	1.47674	1.35699	4.38206	4.38281	0.632914	-0.114169	-0.0791461
2.67362	1.25394	1.25425	1.64216	2.0926	1.94465	5.86423	5.86483	0.984073	-0.0533341	-0.0106078		1.05727	1.05727	1.05755	1.43607	1.83079	1.69536	5.66052	5.66113	0.83552	-0.0986989	-0.056006
3.34337	1.56942	1.56979	2.02057	2.53736	2.3747	7.30438	7.30484	1.2519	-0.0339565	0.0178404		1.34433	1.34433	1.34467	1.78546	2.24056	2.09069	7.07322	7.0737	1.08193	-0.0793471	-0.0275912
4.18088	1.94292	1.94335	2.45892	3.04082	2.86673	8.6947	8.69501	1.57456	-0.00971806	0.0526786		1.68611	1.68611	1.68651	2.19202	2.7076	2.54592	8.44919	8.44953	1.3796	-0.0551406	0.00720326
5.2282	2.37998	2.38048	2.95917	3.60035	3.4196	9.79742	9.79764	1.9598	0.0206064	0.0952153		2.08875	2.08875	2.08922	2.65852	3.23091	3.06148	9.56909	9.56931	1.73623	-0.0248575	0.0496858
6.53787	2.88453	2.88511	3.52058	4.20989	4.02854	10.5441	10.5442	2.4147	0.0585461	0.147015		2.55718	2.55718	2.55772	3.18551	3.80639	3.63461	10.3527	10.3528	2.15915	0.0130297	0.101418
8.17561	3.45786	3.45852	4.13914	4.86024	4.68494	11.0366	11.0367	2.94473	0.106022	0.209944		3.09429	3.09429	3.0949	3.77072	4.42706	4.25904	10.8798	10.8799	2.65454	0.06044	0.164259
10.2236	4.0979	4.09862	4.80736	5.5398	5.37697	11.3787	11.3787	3.55241	0.165442	0.286269		3.69995	3.69995	3.70065	4.40866	5.08329	4.92524	11.2475	11.2476	3.22624	0.119775	0.240476
12.7846	4.79832	4.7991	5.51458	6.23583	6.09069	11.63	11.63	4.23601	0.239831	0.378777		4.37026	4.37026	4.37101	5.09085	5.76396	5.62121	11.5171	11.5171	3.87449	0.194056	0.332845
15.9872	5.54833	5.54916	6.24774	6.93558	6.81156	11.8223	11.8224	4.98819	0.33299	0.490944		5.0969	5.0969	5.0977	5.80614	6.45726	6.33365	11.7225	11.7225	4.5946	0.287075	0.444833
19.992	6.33299	6.33386	6.99231	7.62752	7.52597	11.9736	11.9736	5.79537	0.449715	0.627182		5.86706	5.86706	5.8679	6.54158	7.15186	7.0493	11.8834	11.8834	5.37594	0.403617	0.580841
25	7.13418	7.13505	7.73358	8.30178	8.222	12.0947	12.0947	6.63802	0.596057	0.793152		6.66419	6.66419	6.66504	7.28319	7.83748	7.75588	12.0118	12.0119	6.20189	0.549722	0.746509

## Sheet: Net rates Cyanobium
Net Rubisco carboxylation turnover rates rates at 20% O2												Net Rubisco carboxylation turnover rates rates at 30% O2
External [HCO3-]	Free Rubisco -CA	Free Rubisco +CA	Condensate +ext CA	Condensate +int/ext CA	Condensate +int CA	Carboxysome +int CA	Carboxysome +int/ext CA	Condensate -int/ext CA	Carboxysome -int/ext CA	Carboxysome +ext CA		External [HCO3-]	Free Rubisco -CA	Free Rubisco +CA	Condensate +ext CA	Condensate +int/ext CA	Condensate +int CA	Carboxysome +int CA	Carboxysome +int/ext CA	Condensate -int/ext CA	Carboxysome -int/ext CA	Carboxysome +ext CA
0.01	-0.101573	-0.101572	-0.0994027	-0.0976263	-0.0983922	-0.0768188	-0.0767392	-0.102072	-0.0848089	-0.0844487	Low CO2 range	0.01	-0.139057	-0.139058	-0.136861	-0.135211	-0.135934	-0.109002	-0.108926	-0.139393	-0.117184	-0.116818
0.012505	-0.100389	-0.100387	-0.0977679	-0.0955474	-0.0965047	-0.0747496	-0.0746493	-0.101104	-0.0847576	-0.0843071		0.012505	-0.137941	-0.137942	-0.135306	-0.133244	-0.134148	-0.106886	-0.106791	-0.138472	-0.117133	-0.116676
0.015638	-0.098908	-0.0989062	-0.0957244	-0.0929493	-0.0941453	-0.0721527	-0.0720266	-0.0998948	-0.0846934	-0.08413		0.015638	-0.136548	-0.136549	-0.133364	-0.130786	-0.131914	-0.104232	-0.104111	-0.137321	-0.11707	-0.116498
0.019555	-0.0970571	-0.0970549	-0.0931704	-0.0897025	-0.0911968	-0.0688911	-0.0687316	-0.0983827	-0.0846131	-0.0839086		0.019555	-0.134805	-0.134807	-0.130935	-0.127714	-0.129123	-0.100898	-0.100746	-0.13588	-0.11699	-0.116275
0.024453	-0.0947435	-0.0947408	-0.0899787	-0.0856462	-0.0875122	-0.0647895	-0.0645875	-0.0964923	-0.0845127	-0.0836317		0.024453	-0.132626	-0.132629	-0.1279	-0.123876	-0.125636	-0.0967083	-0.0965158	-0.13408	-0.116891	-0.115997
0.030579	-0.0918521	-0.0918487	-0.0859908	-0.0805789	-0.082909	-0.0596246	-0.0593684	-0.0941292	-0.0843872	-0.0832854		0.030579	-0.129903	-0.129907	-0.124108	-0.119081	-0.121279	-0.0914348	-0.0911904	-0.131829	-0.116767	-0.115649
0.038239	-0.0882389	-0.0882346	-0.0810092	-0.0742515	-0.0771593	-0.0531096	-0.0527833	-0.0911756	-0.0842301	-0.0828525		0.038239	-0.126501	-0.126505	-0.11937	-0.113094	-0.115837	-0.0847866	-0.0844759	-0.129017	-0.116612	-0.115214
0.047818	-0.0837245	-0.083719	-0.0747876	-0.0663522	-0.0699797	-0.0448741	-0.0444565	-0.0874843	-0.0840338	-0.082311		0.047818	-0.12225	-0.122255	-0.113453	-0.105618	-0.109041	-0.0763886	-0.0759921	-0.125501	-0.116418	-0.11467
0.059796	-0.0780851	-0.0780783	-0.0670204	-0.0564951	-0.0610176	-0.034435	-0.0338985	-0.0828715	-0.0837883	-0.081634		0.059796	-0.11694	-0.116946	-0.106066	-0.0962903	-0.100557	-0.0657542	-0.0652457	-0.121108	-0.116175	-0.113989
0.074775	-0.0710429	-0.0710344	-0.057327	-0.0442017	-0.0498358	-0.0211596	-0.0204665	-0.0771085	-0.0834813	-0.0807873		0.074775	-0.110306	-0.110314	-0.0968475	-0.0846548	-0.0899709	-0.0522455	-0.0515903	-0.115619	-0.115872	-0.113138
0.093506	-0.0622512	-0.0622406	-0.0452363	-0.0288799	-0.0358919	-0.00420646	-0.00330584	-0.0699099	-0.0830974	-0.0797286		0.093506	-0.102025	-0.102035	-0.0853462	-0.0701516	-0.0767683	-0.0350202	-0.0341712	-0.108762	-0.115492	-0.112074
0.116929	-0.0512803	-0.0512671	-0.030165	-0.00979947	-0.0185163	0.0175531	0.0187314	-0.0609207	-0.0826172	-0.0784046		0.116929	-0.0916907	-0.0917029	-0.0710091	-0.0520879	-0.0603146	-0.0129511	-0.0118447	-0.1002	-0.115018	-0.110743
0.14622	-0.0375973	-0.0375809	-0.0113926	0.0139373	0.00311688	0.045657	0.0472087	-0.0496997	-0.0820169	-0.0767491		0.14622	-0.0787985	-0.0788135	-0.0531501	-0.0296116	-0.0398272	0.0154888	0.0169393	-0.0895108	-0.114425	-0.109079
0.182849	-0.0205426	-0.0205223	0.0119663	0.0434282	0.0300212	0.0822329	0.0842895	-0.0356983	-0.0812661	-0.0746787		0.182849	-0.0627266	-0.0627457	-0.0309227	-0.00168043	-0.0143413	0.0523985	0.0543114	-0.0761715	-0.113683	-0.106998
0.228653	0.00069662	0.000722164	0.0409973	0.0800095	0.0634359	0.130272	0.133011	-0.0182382	-0.0803272	-0.07209		0.228653	-0.042706	-0.0427297	-0.00329354	0.032976	0.0173193	0.100711	0.103244	-0.0595354	-0.112755	-0.104396
0.28593	0.0271211	0.0271528	0.0770219	0.125296	0.104866	0.194051	0.197704	0.00352106	-0.0791532	-0.0688527		0.28593	-0.0177893	-0.0178199	0.0309998	0.0758926	0.0565859	0.164586	0.167944	-0.0388004	-0.111595	-0.101143
0.357556	0.0599548	0.0599939	0.121642	0.181221	0.156126	0.279768	0.284626	0.0306141	-0.077685	-0.0648045		0.357556	0.0131821	0.0131455	0.0734867	0.128915	0.105185	0.250017	0.254449	-0.0129784	-0.110144	-0.0970738
0.447124	0.100688	0.100737	0.176777	0.250072	0.21938	0.396486	0.402855	0.0643123	-0.0758489	-0.0597424		0.447124	0.0516241	0.0515787	0.126006	0.194229	0.165191	0.365699	0.37146	0.0191453	-0.10833	-0.0919859
0.559129	0.151125	0.151185	0.244709	0.334516	0.297183	0.557409	0.565496	0.10617	-0.0735527	-0.0534123		0.559129	0.0992528	0.0991955	0.190748	0.27439	0.239039	0.524253	0.531499	0.0590604	-0.106061	-0.0856238
0.699191	0.213423	0.213498	0.328109	0.437605	0.392497	0.781301	0.790924	0.158075	-0.0706812	-0.0454972		0.699191	0.158126	0.158056	0.270274	0.372331	0.329572	0.743625	0.752134	0.108573	-0.103224	-0.0776682
0.874339	0.290147	0.290239	0.430051	0.562734	0.508677	1.09329	1.10335	0.22231	-0.0670902	-0.0355995		0.874339	0.230701	0.230614	0.367552	0.49134	0.440034	1.04805	1.05672	0.16987	-0.0996753	-0.0677201
1.09336	0.38429	0.384404	0.553985	0.713562	0.649432	1.52359	1.53132	0.30159	-0.0625992	-0.0232234		1.09336	0.319851	0.319744	0.485923	0.634984	0.574019	1.4672	1.47327	0.245567	-0.0952377	-0.0552812
1.36725	0.499293	0.499428	0.703678	0.893841	0.818687	2.1025	2.10261	0.399131	-0.0569825	-0.00774804	High CO2 range	1.36725	0.428903	0.428774	0.629057	0.806954	0.735371	2.03169	2.02987	0.338763	-0.0896879	-0.0397275
1.70975	0.639003	0.639167	0.883054	1.10715	1.02037	2.85093	2.83497	0.518657	-0.0499581	0.0116018		1.70975	0.561611	0.561456	0.800813	1.01085	0.92799	2.76368	2.74537	0.453057	-0.0827471	-0.0202796
2.13804	0.807603	0.807804	1.09597	1.35653	1.25809	3.76519	3.72132	0.664396	-0.0411723	0.0357958		2.13804	0.722092	0.721902	1.00503	1.24981	1.15554	3.66128	3.61451	0.592566	-0.0740661	0.00403672
2.67362	1.00945	1.00968	1.34588	1.64402	1.53466	4.79273	4.70839	0.841012	-0.0301833	0.066046		2.67362	0.914687	0.914459	1.24524	1.52612	1.42103	4.67484	4.58703	0.761854	-0.0632083	0.0344396
3.34337	1.24877	1.24905	1.63537	1.97016	1.85161	5.81058	5.68239	1.05344	-0.0164379	0.103867		3.34337	1.14372	1.14345	1.52422	1.8407	1.72632	5.68686	5.5544	0.965797	-0.0496275	0.0724502
4.18088	1.52933	1.52966	1.96569	2.33355	2.20859	6.66494	6.50881	1.30659	0.000757019	0.15115		4.18088	1.41314	1.41282	1.84352	2.19271	2.07156	6.54819	6.38619	1.20932	-0.0326391	0.119971
5.2282	1.85387	1.85425	2.33621	2.7306	2.60295	7.28378	7.1235	1.60489	0.0222685	0.210262		5.2282	1.72606	1.7257	2.20302	2.57919	2.45477	7.18288	7.01495	1.497	-0.0113866	0.179376
6.53787	2.22356	2.22398	2.7441	3.15554	3.02963	7.7027	7.55225	1.95165	0.0491837	0.284152		6.53787	2.08417	2.08376	2.60049	2.99508	2.87163	7.61853	7.4595	1.83245	0.0152029	0.253634
8.17561	2.63734	2.63782	3.18413	3.60088	3.48122	7.9874	7.85052	2.34831	0.0828649	0.376513		8.17561	2.48712	2.48666	3.03142	3.43357	3.3155	7.91705	7.77144	2.21759	0.0484747	0.346448
10.2236	3.09152	3.09202	3.64898	4.05812	3.94885	8.18753	8.06365	2.79348	0.125021	0.491947		10.2236	2.93196	2.93147	3.48918	3.88667	3.77811	8.12776	7.99547	2.65177	0.0901148	0.462442
12.7846	3.57942	3.57996	4.12964	4.51865	4.42282	8.33376	8.22135	3.28238	0.177797	0.636201		12.7846	3.41292	3.41239	3.96543	4.34606	4.25019	8.28197	8.16159	3.13105	0.142241	0.607387
15.9872	4.0916	4.09215	4.61644	4.97445	4.89386	8.44427	8.34207	3.80621	0.243893	0.816446		15.9872	3.92122	3.92066	4.45083	4.80377	4.7226	8.39851	8.28895	3.64772	0.207511	0.78848
19.992	4.61642	4.61698	5.09957	5.41869	5.35364	8.53016	8.43751	4.35265	0.326701	1.04163		19.992	4.44574	4.44519	4.93584	5.25281	5.18688	8.48911	8.38975	4.19027	0.289273	1.01469
25	5.14103	5.14159	5.57011	5.84578	5.79542	8.59854	8.51539	4.90677	0.430513	1.32291		25	4.97383	4.97327	5.4114	5.68729	5.6359	8.56121	8.47203	4.74441	0.391749	1.29721

## Sheet: Net rates Chlamydomonas
Net Rubisco carboxylation turnover rates rates at 20% O2												Net Rubisco carboxylation turnover rates rates at 30% O2
External [HCO3-]	Free Rubisco -CA	Free Rubisco +CA	Condensate +ext CA	Condensate +int/ext CA	Condensate +int CA	Carboxysome +int CA	Carboxysome +int/ext CA	Condensate -int/ext CA	Carboxysome -int/ext CA	Carboxysome +ext CA		External [HCO3-]	Free Rubisco -CA	Free Rubisco +CA	Condensate +ext CA	Condensate +int/ext CA	Condensate +int CA	Carboxysome +int CA	Carboxysome +int/ext CA	Condensate -int/ext CA	Carboxysome -int/ext CA	Carboxysome +ext CA
0.01	-0.107297	-0.107295	-0.105016	-0.102767	-0.103687	-0.0836604	-0.0836465	-0.10818	-0.0931302	-0.0929447	Low CO2 range	0.01	-0.13489	-0.134889	-0.132726	-0.130852	-0.131654	-0.11147	-0.111458	-0.135523	-0.120609	-0.120422
0.012505	-0.105867	-0.105866	-0.103095	-0.100287	-0.101436	-0.0811996	-0.0811822	-0.107047	-0.0930567	-0.0928247		0.012505	-0.133651	-0.13365	-0.131016	-0.128677	-0.129678	-0.109096	-0.109081	-0.134511	-0.120534	-0.120302
0.015638	-0.104082	-0.10408	-0.100695	-0.0971912	-0.0986247	-0.0781139	-0.0780921	-0.105632	-0.0929648	-0.0926747		0.015638	-0.132102	-0.1321	-0.128881	-0.12596	-0.12721	-0.106119	-0.106099	-0.133245	-0.120443	-0.120151
0.019555	-0.101852	-0.101849	-0.0976995	-0.0933288	-0.0951164	-0.074242	-0.0742147	-0.103863	-0.0928499	-0.0924873		0.019555	-0.130166	-0.130164	-0.126215	-0.122571	-0.12413	-0.102386	-0.102361	-0.131665	-0.120327	-0.119964
0.024453	-0.0990683	-0.0990649	-0.0939609	-0.0885126	-0.0907405	-0.0693794	-0.0693453	-0.101654	-0.0927061	-0.0922529		0.024453	-0.12775	-0.127748	-0.122887	-0.118343	-0.120286	-0.0976988	-0.097669	-0.129691	-0.120183	-0.119728
0.030579	-0.0955944	-0.0955902	-0.0892973	-0.082511	-0.0852855	-0.0632666	-0.063224	-0.0988958	-0.0925264	-0.0919598		0.030579	-0.124734	-0.124731	-0.118735	-0.113072	-0.115493	-0.0918136	-0.0917752	-0.127224	-0.120003	-0.119435
0.038239	-0.0912617	-0.0912566	-0.0834838	-0.0750393	-0.0784903	-0.0555721	-0.055519	-0.0954517	-0.0923016	-0.0915934		0.038239	-0.120971	-0.120966	-0.113558	-0.106507	-0.109521	-0.0844113	-0.0843638	-0.124144	-0.119778	-0.119067
0.047818	-0.0858612	-0.0858548	-0.0762425	-0.0657474	-0.0700346	-0.0458722	-0.0458058	-0.0911537	-0.0920206	-0.0911353		0.047818	-0.116278	-0.116272	-0.107106	-0.0983377	-0.102084	-0.0750908	-0.0750308	-0.120301	-0.119495	-0.118608
0.059796	-0.0791357	-0.0791274	-0.0672313	-0.0542073	-0.0595249	-0.033621	-0.0335384	-0.0857926	-0.0916692	-0.0905629		0.059796	-0.11043	-0.110423	-0.0990737	-0.0881847	-0.0928349	-0.0633363	-0.0632617	-0.115506	-0.119143	-0.118034
0.074775	-0.0707675	-0.0707576	-0.0560316	-0.0399	-0.0464822	-0.0181134	-0.0180105	-0.0791102	-0.0912297	-0.0898474		0.074775	-0.103149	-0.103141	-0.0890869	-0.0755851	-0.0813464	-0.0484837	-0.0483905	-0.109527	-0.118704	-0.117317
0.093506	-0.0603692	-0.0603568	-0.0421321	-0.0221993	-0.030326	0.00156859	0.00169679	-0.0707875	-0.0906801	-0.0889534		0.093506	-0.0940935	-0.0940833	-0.0766831	-0.0599799	-0.067102	-0.0296735	-0.0295577	-0.102077	-0.118153	-0.116421
0.116929	-0.047468	-0.0474527	-0.0249156	-0.00035774	-0.0103602	0.0266247	0.0267838	-0.0604315	-0.0899928	-0.0878363		0.116929	-0.0828462	-0.0828333	-0.0613078	-0.0406952	-0.049476	-0.00578961	-0.00564565	-0.0928032	-0.117463	-0.115301
0.14622	-0.0314928	-0.0314737	-0.00364018	0.0265059	0.0142423	0.0586317	0.0588289	-0.0475623	-0.0891335	-0.086441		0.14622	-0.0689009	-0.0688837	-0.0422868	-0.016934	-0.0277218	0.0246265	0.0248048	-0.0812744	-0.116602	-0.113902
0.182849	-0.0117577	-0.0117341	0.0225744	0.059414	0.0444495	0.0996672	0.0999101	-0.0315946	-0.0880589	-0.0846988		0.182849	-0.051643	-0.0516222	-0.0188195	0.0122376	-0.000958986	0.0634833	0.0637032	-0.0669581	-0.115525	-0.112156
0.228653	0.01255	0.012579	0.0547578	0.0995272	0.0813744	0.152465	0.152762	-0.0118213	-0.0867151	-0.0825237		0.228653	-0.0303435	-0.0303182	0.0100363	0.0478934	0.0318358	0.113276	0.113546	-0.0492141	-0.114178	-0.109975
0.28593	0.0423814	0.0424169	0.0940915	0.148125	0.126265	0.220582	0.220943	0.0126056	-0.0850346	-0.0798097		0.28593	-0.00413651	-0.00410571	0.0453755	0.0912373	0.0718258	0.177242	0.177571	-0.0272708	-0.112494	-0.107255
0.357556	0.078829	0.0788721	0.141898	0.206573	0.180476	0.30855	0.308984	0.0426901	-0.0829332	-0.0764248		0.357556	0.0279813	0.0280202	0.0884363	0.143581	0.120301	0.259496	0.259892	-0.000207697	-0.110387	-0.103862
0.447124	0.123118	0.12317	0.199609	0.276232	0.245411	0.421838	0.422346	0.0796033	-0.0803056	-0.072206		0.447124	0.0671593	0.0672061	0.14058	0.206277	0.17863	0.365039	0.365505	0.0330543	-0.107754	-0.0996332
0.559129	0.176581	0.176645	0.268696	0.358361	0.322427	0.566392	0.566967	0.124684	-0.0770199	-0.0669522		0.559129	0.114671	0.114729	0.203242	0.280652	0.248198	0.499432	0.499965	0.0737629	-0.104461	-0.0943669
0.699191	0.240608	0.240682	0.350562	0.453955	0.412698	0.747262	0.747891	0.17942	-0.0729111	-0.0604154		0.699191	0.171889	0.171956	0.277858	0.367853	0.330289	0.667733	0.668323	0.123324	-0.100342	-0.0878151
0.874339	0.316555	0.316645	0.446394	0.563546	0.517029	0.965872	0.966521	0.245404	-0.0677736	-0.0522917		0.874339	0.24021	0.24029	0.365717	0.468692	0.425935	0.872265	0.87289	0.183273	-0.0951941	-0.0796722
1.09336	0.405632	0.405733	0.556942	0.687002	0.635645	1.21612	1.21675	0.324253	-0.0613493	-0.0422102		1.09336	0.320976	0.321071	0.467799	0.583448	0.535714	1.10924	1.10986	0.255209	-0.088756	-0.0695686
1.36725	0.50873	0.508849	0.682295	0.823334	0.76798	1.48162	1.48218	0.41746	-0.0533168	-0.0297195	High CO2 range	1.36725	0.415323	0.41543	0.584559	0.711658	0.659553	1.36582	1.36638	0.340694	-0.0807055	-0.0570509
1.70975	0.626244	0.626378	0.821638	0.970598	0.912515	1.73848	1.73894	0.52621	-0.0432729	-0.0142744		1.70975	0.524007	0.524132	0.715685	0.851976	0.796525	1.6212	1.62168	0.441077	-0.0706402	-0.041574
2.13804	0.757876	0.758025	0.973094	1.12591	1.06674	1.96491	1.96526	0.651114	-0.030715	0.00478072		2.13804	0.647225	0.647365	0.859923	1.00212	0.944745	1.85395	1.85434	0.557294	-0.0580564	-0.022481
2.67362	0.902472	0.902633	1.1337	1.28567	1.22725	2.15017	2.15044	0.791931	-0.0150141	0.0282297		2.67362	0.78441	0.784565	1.01496	1.15896	1.10139	2.05064	2.05093	0.689578	-0.0423243	0.00101151
3.34337	1.05794	1.05811	1.2996	1.44587	1.39006	2.29491	2.29511	0.947292	0.0046154	0.0570034		3.34337	0.9341	0.934268	1.17751	1.31879	1.26286	2.20846	2.20868	0.83721	-0.0226582	0.0298341
4.18088	1.2213	1.22148	1.46638	1.60258	1.55104	2.4057	2.40585	1.11455	0.0291545	0.0922041		4.18088	1.09389	1.09406	1.34357	1.4777	1.42518	2.33168	2.33184	0.998284	0.00192418	0.0650871
5.2282	1.38885	1.38903	1.62961	1.75233	1.70633	2.4902	2.4903	1.28982	0.0598281	0.135131		5.2282	1.2605	1.26068	1.50881	1.63202	1.58437	2.42697	2.42709	1.16964	0.0326472	0.108067
6.53787	1.5565	1.55668	1.78538	1.89246	1.85277	2.55505	2.55512	1.46826	0.0981647	0.187318		6.53787	1.43003	1.43021	1.66914	1.77864	1.7369	2.5008	2.5009	1.34703	0.0710378	0.160305
8.17561	1.72014	1.72031	1.93062	2.02122	1.98811	2.60537	2.60545	1.64463	0.14607	0.250586		8.17561	1.59831	1.59849	1.82106	1.91533	1.88001	2.55847	2.55854	1.52545	0.118997	0.223604
10.2236	1.87604	1.8762	2.06335	2.1378	2.11108	2.64498	2.64503	1.8139	0.205916	0.327109		10.2236	1.76128	1.76145	1.96202	2.04073	2.01185	2.60404	2.6041	1.69981	0.178891	0.30013
12.7846	2.02119	2.02134	2.18263	2.24214	2.22127	2.67659	2.67664	1.97189	0.280645	0.419504		12.7846	1.91537	1.91553	2.09048	2.15429	2.13147	2.64056	2.64061	1.86544	0.253646	0.392465
15.9872	2.15344	2.15358	2.28838	2.33471	2.31894	2.7023	2.70233	2.11562	0.373902	0.530957		15.9872	2.05781	2.05796	2.2058	2.25612	2.2387	2.6703	2.67032	2.01865	0.346877	0.503747
19.992	2.27162	2.27174	2.38114	2.41633	2.4048	2.72358	2.72361	2.24344	0.490163	0.665333		19.992	2.18676	2.18689	2.3081	2.34675	2.33389	2.69497	2.69499	2.15702	0.463009	0.637765
25	2.37538	2.37548	2.46185	2.48799	2.4798	2.74157	2.7416	2.35492	0.634848	0.827267		25	2.30131	2.30142	2.398	2.42695	2.41776	2.71586	2.71586	2.27934	0.607365	0.799007

## Sheet: Net rates tobacco 50 RuBP
Net Rubisco carboxylation turnover rates rates at 20% O2
External [HCO3-]	Free Rubisco -CA	Free Rubisco +CA	Condensate +ext CA	Condensate +int/ext CA	Condensate +int CA	Carboxysome +int CA	Carboxysome +int/ext CA	Condensate -int/ext CA	Carboxysome -int/ext CA	Carboxysome +ext CA
0.01	-0.176363	-0.176363	-0.167946	-0.151248	-0.153457	-0.0441287	-0.0121908	-0.176597	-0.0443633	-0.0441287
0.012505	-0.173033	-0.173033	-0.163795	-0.143021	-0.145717	-0.0439489	-0.00435566	-0.174501	-0.0442383	-0.0439489
0.015638	-0.168881	-0.168881	-0.158666	-0.132858	-0.136127	-0.0437258	0.00519445	-0.171884	-0.044082	-0.0437258
0.019555	-0.163708	-0.163708	-0.152347	-0.120338	-0.124275	-0.04345	0.0166936	-0.168618	-0.0438866	-0.04345
0.024453	-0.157266	-0.157266	-0.144582	-0.104973	-0.10967	-0.0431091	0.0302627	-0.16454	-0.043642	-0.0431091
0.030579	-0.149256	-0.149256	-0.13508	-0.0862018	-0.0917437	-0.0426893	0.045737	-0.159457	-0.0433363	-0.0426893
0.038239	-0.139307	-0.139307	-0.123495	-0.0633974	-0.0698496	-0.0421731	0.0623995	-0.153119	-0.0429537	-0.0421731
0.047818	-0.126973	-0.126973	-0.109437	-0.0358828	-0.0432725	-0.0415402	0.0788047	-0.145227	-0.0424751	-0.0415402
0.059796	-0.111712	-0.111712	-0.0924649	-0.00295813	-0.0112562	-0.0407657	0.0931829	-0.135409	-0.0418764	-0.0407657
0.074775	-0.0928784	-0.0928784	-0.072081	0.0360552	0.0269492	-0.0398201	0.104452	-0.123213	-0.0411271	-0.0398201
0.093506	-0.0697109	-0.0697109	-0.0477349	0.0817549	0.0720285	-0.0386674	0.11267	-0.108085	-0.0401895	-0.0386674
0.116929	-0.0413238	-0.0413238	-0.0188149	0.134592	0.124515	-0.0372636	0.118502	-0.0893612	-0.039016	-0.0372636
0.14622	-0.00670693	-0.00670693	0.0153548	0.194809	0.184721	-0.0355537	0.122651	-0.0662464	-0.0375469	-0.0355537
0.182849	0.0352593	0.0352593	0.0555197	0.262403	0.25267	-0.0334691	0.125652	-0.037808	-0.0357072	-0.0334691
0.228653	0.0857787	0.0857787	0.102496	0.337125	0.328087	-0.0309228	0.127872	-0.00296457	-0.0334032	-0.0309228
0.28593	0.146072	0.146072	0.157161	0.41852	0.410446	-0.0278045	0.129557	0.0394989	-0.0305168	-0.0278045
0.357556	0.217306	0.217306	0.220401	0.506002	0.499063	-0.023974	0.130875	0.0909031	-0.0269005	-0.023974
0.447124	0.300462	0.300462	0.293059	0.598925	0.593175	-0.0192547	0.13194	0.152596	-0.02237	-0.0192547
0.559129	0.396179	0.396179	0.375793	0.696624	0.692014	-0.0134254	0.132835	0.225845	-0.0166964	-0.0134254
0.699191	0.504597	0.504597	0.468917	0.798408	0.794823	-0.00621682	0.133618	0.311638	-0.00960132	-0.00621682
0.874339	0.625185	0.625185	0.572214	0.903535	0.900818	0.00268717	0.134334	0.410427	-0.00075678	0.00268717
1.09336	0.756618	0.756618	0.684743	1.01114	1.00913	0.0136238	0.135016	0.521808	0.0101931	0.0136238
1.36725	0.896747	0.896747	0.804728	1.12022	1.11875	0.0268701	0.135688	0.644247	0.0235546	0.0268701
1.70975	1.04268	1.04268	0.929581	1.22957	1.22851	0.0424369	0.136369	0.774883	0.0393803	0.0424369
2.13804	1.19098	1.19098	1.05609	1.33785	1.33708	0.0596762	0.137069	0.909659	0.0570616	0.0596762
2.67362	1.33799	1.33799	1.18075	1.44359	1.44304	0.0769278	0.137792	1.04379	0.0749093	0.0769278
3.34337	1.48018	1.48018	1.30023	1.54535	1.54495	0.0920422	0.138539	1.17251	0.0906243	0.0920422
4.18088	1.61446	1.61446	1.41173	1.64173	1.64143	0.103841	0.139301	1.29182	0.10288	0.103841
5.2282	1.73846	1.73846	1.51323	1.73156	1.73134	0.112563	0.140069	1.39903	0.111896	0.112563
6.53787	1.8506	1.8506	1.60363	1.81393	1.81375	0.119011	0.140828	1.4929	0.118526	0.119011
8.17561	1.95012	1.95012	1.6826	1.88826	1.88812	0.123898	0.141564	1.57335	0.123531	0.123898
10.2236	2.03699	2.03699	1.75049	1.95431	1.9542	0.127716	0.142263	1.6412	0.12743	0.127716
12.7846	2.1117	2.1117	1.80807	2.01217	2.01207	0.13078	0.142912	1.69773	0.130553	0.13078
15.9872	2.17517	2.17517	1.85638	2.06218	2.0621	0.133293	0.143503	1.74445	0.13311	0.133293
19.992	2.22851	2.22851	1.89656	2.1049	2.10483	0.135386	0.144032	1.78284	0.135238	0.135386
25	2.27293	2.27293	1.92976	2.141	2.14094	0.13715	0.144496	1.81431	0.137029	0.13715

## Sheet: Tobacco evolution matrix
20% O2			Next evolutionary state																									Next evolutionary state
		Percent change in average net carboxylation rates - 20% O2 0.01 - 1 mM cellular HCO3-	Free Rubisco -CA	Free Rubisco +CA	Condensate +ext CA	Condensate +int/ext CA	Condensate +int CA	Carboxysome +int CA	Carboxysome +int/ext CA	Condensate -int/ext CA	Carboxysome -int/ext CA	Carboxysome +ext CA			0.0928081	0.0928732	0.112349	0.246122	0.210063	0.346168	0.346322	-0.0321626	-0.168119	-0.163534			Percent change in average net carboxylation rates - 20% O2 1 - 10 mM cellular HCO3-	Free Rubisco -CA	Free Rubisco +CA	Condensate +ext CA	Condensate +int/ext CA	Condensate +int CA	Carboxysome +int CA	Carboxysome +int/ext CA	Condensate -int/ext CA	Carboxysome -int/ext CA	Carboxysome +ext CA			1.98337	1.98349	2.15153	2.3502	2.29843	2.95217	2.95217	1.73209	-0.0457931	0.0167763
	Initial state	Free Rubisco -CA	0	0.0701541	21.0556	165.194	126.342	272.993	273.159	-134.655	-281.147	-276.207		0.0928081												Initial state	Free Rubisco -CA	0	0.128616	181.185	395.248	339.476	1043.87	1043.87	-270.76	-2186.41	-2118.99		1.98337
		Free Rubisco +CA	-0.0701049	0	20.9707	165.008	126.183	272.732	272.897	-134.631	-281.02	-276.083		0.0928732													Free Rubisco +CA	-0.128526	0	180.929	394.843	339.109	1043.01	1043.01	-270.698	-2185.01	-2117.64		1.98349
		Condensate +ext CA	-17.3933	-17.3354	0	119.068	86.9734	208.117	208.254	-128.627	-249.639	-245.558		0.112349													Condensate +ext CA	-149.671	-149.564	0	176.831	130.759	712.637	712.637	-373.336	-1955.79	-1900.1		2.15153
		Condensate +int/ext CA	-62.2918	-62.2653	-54.3521	0	-14.6506	40.649	40.7116	-113.068	-168.307	-166.444		0.246122													Condensate +int/ext CA	-149.041	-148.993	-80.7195	0	-21.0308	244.584	244.584	-251.14	-973.498	-948.075		2.3502
		Condensate +int CA	-55.819	-55.788	-46.5164	17.1654	0	64.792	64.8654	-115.311	-180.032	-177.85		0.210063													Condensate +int CA	-149.984	-149.927	-69.9345	24.6408	0	311.209	311.209	-269.608	-1115.96	-1086.18		2.29843
		Carboxysome +int CA	-73.1898	-73.171	-67.5448	-28.901	-39.3174	0	0.0445133	-109.291	-148.566	-147.241		0.346168													Carboxysome +int CA	-279.864	-279.829	-231.288	-173.897	-188.85	0	0	-352.455	-866.044	-847.969		2.95217
		Carboxysome +int/ext CA	-73.2018	-73.183	-67.5593	-28.9327	-39.3444	-0.0444935	0	-109.287	-148.544	-147.22		0.346322													Carboxysome +int/ext CA	-279.739	-279.705	-231.185	-173.82	-188.766	0	0	-352.298	-865.659	-847.592		2.95217
		Condensate -int/ext CA	388.559	388.761	449.317	865.242	753.129	1176.3	1176.78	0	-422.715	-408.46		-0.0321626													Condensate -int/ext CA	781.302	781.673	1304.13	1921.83	1760.89	3793.49	3793.49	0	-5527.78	-5333.24		1.73209
		Carboxysome -int/ext CA	155.204	155.243	166.827	246.398	224.949	305.907	305.998	80.8691	0	2.72708		-0.168119													Carboxysome -int/ext CA	1206.98	1207.05	1307	1425.18	1394.39	1783.24	1783.24	1057.51	0	37.2174		-0.0457931
		Carboxysome +ext CA	156.752	156.791	168.701	250.502	228.452	311.679	311.774	80.3328	-2.80354	0		-0.163534													Carboxysome +ext CA	1202.56	1202.63	1305.39	1426.87	1395.22	1794.97	1794.97	1048.9	-38.2608	0		0.0167763
30% O2			Next evolutionary state																									Next evolutionary state
		Percent change in average net carboxylation rates - 30% O2 0.01 - 1 mM cellular HCO3-	Free Rubisco -CA	Free Rubisco +CA	Condensate +ext CA	Condensate +int/ext CA	Condensate +int CA	Carboxysome +int CA	Carboxysome +int/ext CA	Condensate -int/ext CA	Carboxysome -int/ext CA	Carboxysome +ext CA			-0.00282572	-0.00282572	0.0285871	0.143845	0.111029	0.282428	0.28268	-0.102938	-0.224892	-0.220193			Percent change in average net carboxylation rates - 30% O2 1 - 10 mM cellular HCO3-	Free Rubisco -CA	Free Rubisco +CA	Condensate +ext CA	Condensate +int/ext CA	Condensate +int CA	Carboxysome +int CA	Carboxysome +int/ext CA	Condensate -int/ext CA	Carboxysome -int/ext CA	Carboxysome +ext CA			1.81683	1.81704	2.00926	2.21065	2.15292	2.89073	2.89076	1.58515	-0.100745	-0.0370902
	Initial state	Free Rubisco -CA	0	0	1111.67	5190.55	4029.22	10094.9	10103.8	-3542.9	-7858.76	-7692.47		-0.00282572												Initial state	Free Rubisco -CA	0	7.68049	6810.29	13937	11894	38004.5	38005.7	-8198.92	-67861.4	-65608.7		1.81683
		Free Rubisco +CA	0	0	1111.67	5190.55	4029.22	10094.9	10103.8	-3542.9	-7858.76	-7692.47		-0.00282572													Free Rubisco +CA	-7.68049	0	6802.61	13929.3	11886.3	37996.9	37998	-8206.61	-67869	-65616.4		1.81704
		Condensate +ext CA	-109.885	-109.885	0	403.181	288.388	887.959	888.84	-460.086	-886.691	-870.255		0.0285871													Condensate +ext CA	-673.17	-672.411	0	704.449	502.505	3083.43	3083.54	-1483.6	-7381	-7158.33		2.00926
		Condensate +int/ext CA	-101.964	-101.964	-80.1264	0	-22.8134	96.3427	96.5178	-171.562	-256.344	-253.077		0.143845													Condensate +int/ext CA	-273.782	-273.631	-139.999	0	-40.1334	472.788	472.81	-434.844	-1606.87	-1562.61		2.21065
		Condensate +int CA	-102.545	-102.545	-74.2526	29.5562	0	154.374	154.601	-192.713	-302.553	-298.321		0.111029													Condensate +int CA	-302.706	-302.511	-129.382	51.9953	0	664.521	664.55	-511.372	-2029.8	-1972.47		2.15292
		Carboxysome +int CA	-101.001	-101.001	-89.8781	-49.0687	-60.6878	0	0.0891389	-136.447	-179.628	-177.964		0.282428													Carboxysome +int CA	-380.238	-380.161	-312.101	-240.797	-261.238	0	0.0115266	-462.269	-1059.2	-1036.66		2.89073
		Carboxysome +int/ext CA	-101	-101	-89.8871	-49.114	-60.7228	-0.0890595	0	-136.415	-179.557	-177.895		0.28268													Carboxysome +int/ext CA	-379.911	-379.834	-311.834	-240.594	-261.017	-0.0115163	0	-461.869	-1058.26	-1035.75		2.89076
		Condensate -int/ext CA	97.2549	97.2549	127.771	239.739	207.86	374.368	374.612	0	-118.473	-113.909		-0.102938													Condensate -int/ext CA	225.066	225.277	412.013	607.647	551.565	1268.32	1268.35	0	-1637.78	-1575.94		1.58515
		Carboxysome -int/ext CA	98.7435	98.7435	112.711	163.962	149.37	225.584	225.696	54.2278	0	2.08935		-0.224892													Carboxysome -int/ext CA	852.663	852.76	938.233	1027.78	1002.11	1330.18	1330.2	749.645	0	28.3045		-0.100745
		Carboxysome +ext CA	98.7167	98.7167	112.983	165.327	150.423	228.264	228.378	53.2511	-2.13394	0		-0.220193													Carboxysome +ext CA	841.95	842.048	929.346	1020.8	994.584	1329.66	1329.67	736.734	-28.9085	0		-0.0370902
	Low CO2 (0.01-1 mM HCO3-)																									High CO2 (1-10 mM HCO3-)
	Tables: Differential cumulative net CO2 fixation rates per Rubisco active site for a series of modelled Rubisco condensation conditions using the reaction-diffusion compartment model and tobacco Rubisco. Cumulative net CO2 fixation rates are first calculated as cumulative Rubisco active site carboxylation rate minus 1/2 oxygenation rate over the cellular bicarbonate concentrations indicated (0.01…

## Sheet: Tobacco evolution matrix 50RuBP
20% O2			Next evolutionary state																									Next evolutionary state
		Percent change in average net carboxylation rates - 20% O2 0.01 - 1 mM cellular HCO3-	Free Rubisco -CA	Free Rubisco +CA	Condensate +ext CA	Condensate +int/ext CA	Condensate +int CA	Carboxysome +int CA	Carboxysome +int/ext CA	Condensate -int/ext CA	Carboxysome -int/ext CA	Carboxysome +ext CA			0.0677427	0.0677427	0.0708733	0.233592	0.227412	-0.0307087	0.0888956	-0.0056506	-0.0324769	-0.0307087			Percent change in average net carboxylation rates - 20% O2 1 - 10 mM cellular HCO3-	Free Rubisco -CA	Free Rubisco +CA	Condensate +ext CA	Condensate +int/ext CA	Condensate +int CA	Carboxysome +int CA	Carboxysome +int/ext CA	Condensate -int/ext CA	Carboxysome -int/ext CA	Carboxysome +ext CA			1.44507	1.44507	1.26526	1.51977	1.51912	0.0816914	0.138591	1.1332	0.0799988	0.0816914
	Initial state	Free Rubisco -CA	0	0	4.62139	244.822	235.7	-145.331	31.2254	-108.341	-147.942	-145.331		0.0677427												Initial state	Free Rubisco -CA	0	0	-265.443	110.268	109.303	-2012.59	-1928.6	-460.381	-2015.09	-2012.59		1.44507
		Free Rubisco +CA	0	0	4.62139	244.822	235.7	-145.331	31.2254	-108.341	-147.942	-145.331		0.0677427													Free Rubisco +CA	0	0	-265.443	110.268	109.303	-2012.59	-1928.6	-460.381	-2015.09	-2012.59		1.44507
		Condensate +ext CA	-4.41725	-4.41725	0	229.59	220.872	-143.329	25.4289	-107.973	-145.824	-143.329		0.0708733													Condensate +ext CA	253.717	253.717	0	359.115	358.193	-1669.97	-1589.69	-186.328	-1672.36	-1669.97		1.26526
		Condensate +int/ext CA	-70.9995	-70.9995	-69.6593	0	-2.64536	-113.146	-61.944	-102.419	-113.903	-113.146		0.233592													Condensate +int/ext CA	-31.9783	-31.9783	-108.958	0	-0.279839	-615.639	-591.28	-165.491	-616.363	-615.639		1.51977
		Condensate +int CA	-70.2115	-70.2115	-68.8349	2.71724	0	-113.504	-60.9099	-102.485	-114.281	-113.504		0.227412													Condensate +int CA	-32.5598	-32.5598	-111.631	0.287443	0	-632.079	-607.059	-169.7	-632.824	-632.079		1.51912
		Carboxysome +int CA	320.597	320.597	330.792	860.669	840.546	0	389.48	81.5994	-5.75797	0		-0.0307087													Carboxysome +int CA	4439.72	4439.72	3854.16	4682.97	4680.84	0	185.287	3424.13	-5.51179	0		0.0816914
		Carboxysome +int/ext CA	-23.7953	-23.7953	-20.2735	162.771	155.82	-134.545	0	-106.356	-136.534	-134.545		0.0888956													Carboxysome +int/ext CA	1469.68	1469.68	1267.4	1553.71	1552.98	-64.0069	0	1118.85	-65.911	-64.0069		0.138591
		Condensate -int/ext CA	1298.86	1298.86	1354.26	4233.93	4124.57	-443.46	1673.21	0	-474.752	-443.46		-0.0056506													Condensate -int/ext CA	5519.32	5519.32	2337.04	6841.28	6829.71	-18608.8	-17601.8	0	-18638.7	-18608.8		1.1332
		Carboxysome -int/ext CA	308.587	308.587	318.227	819.254	800.227	5.44448	373.719	82.6012	0	5.44448		-0.0324769													Carboxysome -int/ext CA	4203.21	4203.21	3649.53	4433.22	4431.21	5.2117	180.411	3242.92	0	5.2117		0.0799988
		Carboxysome +ext CA	320.597	320.597	330.792	860.669	840.546	0	389.48	81.5994	-5.75797	0		-0.0307087													Carboxysome +ext CA	4439.72	4439.72	3854.16	4682.97	4680.84	0	185.287	3424.13	-5.51179	0		0.0816914
	Low CO2 (0.01-1 mM HCO3-)																									High CO2 (1-10 mM HCO3-)
	Tables: Differential cumulative net CO2 fixation rates per Rubisco active site for a series of modelled Rubisco condensation conditions using the reaction-diffusion compartment model and tobacco Rubisco. Cumulative net CO2 fixation rates are first calculated as cumulative Rubisco active site carboxylation rate minus 1/2 oxygenation rate over the cellular bicarbonate concentrations indicated (0.01…

## Sheet: Ancestral F1A evolution matrix
20% O2			Next evolutionary state																									Next evolutionary state
		Percent change in average net carboxylation rates - 20% O2 0.01 - 1 mM cellular HCO3-	Free Rubisco -CA	Free Rubisco +CA	Condensate +ext CA	Condensate +int/ext CA	Condensate +int CA	Carboxysome +int CA	Carboxysome +int/ext CA	Condensate -int/ext CA	Carboxysome -int/ext CA	Carboxysome +ext CA			0.0110899	0.0111103	0.0464755	0.0740268	0.0616233	0.149419	0.149649	-0.00126652	-0.0585595	-0.0543221			Percent change in average net carboxylation rates - 20% O2 1 - 10 mM cellular HCO3-	Free Rubisco -CA	Free Rubisco +CA	Condensate +ext CA	Condensate +int/ext CA	Condensate +int CA	Carboxysome +int CA	Carboxysome +int/ext CA	Condensate -int/ext CA	Carboxysome -int/ext CA	Carboxysome +ext CA			1.03125	1.03144	1.30262	1.46719	1.40249	2.83373	2.83417	0.935816	0.0537187	0.110895
	Initial state	Free Rubisco -CA	0	0.184447	319.08	567.517	455.671	1247.35	1249.42	-111.42	-628.044	-589.835		0.0110899												Initial state	Free Rubisco -CA	0	1.70474	2446.97	3930.99	3347.54	16253.3	16257.3	-860.555	-8814.62	-8299.05		1.03125
		Free Rubisco +CA	-0.184108	0	318.309	566.288	454.648	1244.87	1246.94	-111.399	-627.072	-588.933		0.0111103													Free Rubisco +CA	-1.7016	0	2440.76	3922.05	3339.68	16221.7	16225.7	-860.672	-8800.1	-8285.47		1.03144
		Condensate +ext CA	-76.1382	-76.0942	0	59.2813	32.5929	221.501	221.996	-102.725	-226.001	-216.883		0.0464755													Condensate +ext CA	-583.889	-583.482	0	354.114	214.893	3294.45	3295.39	-789.233	-2687.21	-2564.19		1.30262
		Condensate +int/ext CA	-85.0191	-84.9915	-37.218	0	-16.7555	101.845	102.156	-101.711	-179.106	-173.382		0.0740268													Condensate +int/ext CA	-588.898	-588.642	-222.32	0	-87.4058	1846	1846.59	-717.816	-1909.41	-1832.17		1.46719
		Condensate +int CA	-82.0037	-81.9705	-24.5812	20.128	0	142.472	142.846	-102.055	-195.028	-188.152		0.0616233													Condensate +int CA	-602.432	-602.126	-162.07	104.999	0	2322.56	2323.28	-757.3	-2188.74	-2095.95		1.40249
		Carboxysome +int CA	-92.578	-92.5643	-68.8959	-50.457	-58.7582	0	0.153919	-100.848	-139.191	-136.355		0.149419													Carboxysome +int CA	-1206.32	-1206.19	-1024.71	-914.563	-957.867	0	0.29411	-1270.19	-1860.54	-1822.27		2.83373
		Carboxysome +int/ext CA	-92.5894	-92.5758	-68.9437	-50.5332	-58.8216	-0.153682	0	-100.846	-139.131	-136.3		0.149649													Carboxysome +int/ext CA	-1204.76	-1204.63	-1023.43	-913.451	-956.688	-0.293658	0	-1268.53	-1857.97	-1819.77		2.83417
		Condensate -int/ext CA	975.621	977.236	3769.56	5944.92	4965.57	11897.7	11915.8	0	-4523.66	-4189.1		-0.00126652													Condensate -int/ext CA	7535.2	7550.13	28961.3	41955.8	36847	149853	149888	0	-69647.5	-65133		0.935816
		Carboxysome -int/ext CA	118.938	118.973	179.365	226.413	205.232	355.159	355.551	97.8372	0	7.23593		-0.0585595													Carboxysome -int/ext CA	1669.3	1669.62	2132.7	2413.74	2303.25	4747.33	4748.08	1506.33	0	97.6385		0.0537187
		Carboxysome +ext CA	120.415	120.453	185.555	236.274	213.44	375.062	375.485	97.6685	-7.80036	0		-0.0543221													Carboxysome +ext CA	1694.25	1694.6	2193.8	2496.77	2377.66	5012.38	5013.19	1518.57	-105.255	0		0.110895
30% O2			Next evolutionary state																									Next evolutionary state
		Percent change in average net carboxylation rates - 30% O2 0.01 - 1 mM cellular HCO3-	Free Rubisco -CA	Free Rubisco +CA	Condensate +ext CA	Condensate +int/ext CA	Condensate +int CA	Carboxysome +int CA	Carboxysome +int/ext CA	Condensate -int/ext CA	Carboxysome -int/ext CA	Carboxysome +ext CA			-0.0214135	-0.0213937	0.0133832	0.0397098	0.0277327	0.124318	0.124538	-0.0327778	-0.0842067	-0.0799598			Percent change in average net carboxylation rates - 30% O2 1 - 10 mM cellular HCO3-	Free Rubisco -CA	Free Rubisco +CA	Condensate +ext CA	Condensate +int/ext CA	Condensate +int CA	Carboxysome +int CA	Carboxysome +int/ext CA	Condensate -int/ext CA	Carboxysome -int/ext CA	Carboxysome +ext CA			0.971692	0.971878	1.2419	1.40275	1.33884	2.78527	2.78572	0.881201	0.0282788	0.0855711
	Initial state	Free Rubisco -CA	0	0.0925641	162.499	285.443	229.51	680.56	681.585	-53.0705	-293.241	-273.408		-0.0214135												Initial state	Free Rubisco -CA	0	0.868429	1261.84	2013	1714.58	8469.31	8471.39	-422.59	-4405.69	-4138.14		0.971692
		Free Rubisco +CA	-0.0926499	0	162.557	285.614	229.63	681.097	682.124	-53.2123	-293.605	-273.754		-0.0213937													Free Rubisco +CA	-0.869233	0	1262.14	2014	1715.3	8476.29	8478.37	-423.851	-4410.64	-4142.84		0.971878
		Condensate +ext CA	-260.003	-259.855	0	196.714	107.221	828.914	830.554	-344.918	-729.198	-697.464		0.0133832													Condensate +ext CA	-2018.99	-2017.6	0	1201.88	724.397	11532.2	11535.5	-2695.15	-9068.23	-8640.14		1.2419
		Condensate +int/ext CA	-153.925	-153.875	-66.2975	0	-30.1615	213.067	213.62	-182.543	-312.055	-301.36		0.0397098													Condensate +int/ext CA	-1085.51	-1085.04	-405.063	0	-160.923	3481.56	3482.68	-1313.39	-3461.28	-3317		1.40275
		Condensate +int CA	-177.214	-177.142	-51.7423	43.1875	0	348.273	349.064	-218.192	-403.636	-388.323		0.0277327													Condensate +int CA	-1323.9	-1323.23	-349.577	230.422	0	5215.59	5217.19	-1650.19	-4725.7	-4519.11		1.33884
		Carboxysome +int CA	-117.225	-117.209	-89.2347	-68.0579	-77.6921	0	0.176606	-126.366	-167.735	-164.319		0.124318													Carboxysome +int CA	-1458.82	-1458.67	-1241.47	-1112.08	-1163.49	0	0.357774	-1531.61	-2217.69	-2171.6		2.78527
		Carboxysome +int/ext CA	-117.194	-117.178	-89.2537	-68.1143	-77.7315	-0.176295	0	-126.32	-167.615	-164.205		0.124538													Carboxysome +int/ext CA	-1456.6	-1456.45	-1239.64	-1110.48	-1161.79	-0.357144	0	-1529.27	-2214.14	-2168.13		2.78572
		Condensate -int/ext CA	34.6706	34.7311	140.83	221.149	184.608	479.276	479.946	0	-156.902	-143.945		-0.0327778													Condensate -int/ext CA	276.075	276.643	1100.43	1591.16	1396.2	5809.02	5810.38	0	-2602.13	-2427.34		0.881201
		Carboxysome -int/ext CA	74.5703	74.5938	115.893	147.158	132.934	247.635	247.895	61.0746	0	5.0435		-0.0842067													Carboxysome -int/ext CA	1120.35	1120.57	1441.24	1632.25	1556.37	3274.08	3274.6	1012.89	0	68.0377		0.0282788
		Carboxysome +ext CA	73.2196	73.2444	116.737	149.662	134.683	255.476	255.751	59.0071	-5.31138	0		-0.0799598													Carboxysome +ext CA	1108.21	1108.44	1446.14	1647.3	1567.38	3376.32	3376.88	995.037	-71.6515	0		0.0855711
	Low CO2 (0.01-1 mM HCO3-)																									High CO2 (1-10 mM HCO3-)
	Tables: Differential cumulative net CO2 fixation rates per Rubisco active site for a series of modelled Rubisco condensation conditions using the reaction-diffusion compartment model and Ancestral F1A Rubisco. Cumulative net CO2 fixation rates are first calculated as cumulative Rubisco active site carboxylation rate minus 1/2 oxygenation rate over the cellular bicarbonate concentrations indicated…

[truncated: 9 more sheets: Ancestral F1B evolution matrix, Synechococcus evolution matrix, Cyanobium evolution matrix, Chlamydomonas evolution matrix, Summary matrix Rubisco CA, Summary matrix Cond ext CA, Summary matrix Cond int-ext, Summary matrix Cond int, Summary matrix Cbx int CA]
