# Supplementary material for: Rubisco proton production can drive the elevation of CO2 within condensates and carboxysomes
Source: Proc Natl Acad Sci U S A. 2021 Apr 30;118(18):e2014406118. doi: 10.1073/pnas.2014406118 (PMC8106323; doi:10.1073/pnas.2014406118)
Supplement: Supplementary File [file pnas.2014406118.sd02.xlsx]

## Sheet: Net rates tobacco
Net Rubisco carboxylation turnover rates rates at 20% O2												Net Rubisco carboxylation turnover rates rates at 30% O2
External [HCO3-]	Free Rubisco -CA	Free Rubisco +CA	Condensate +ext CA	Condensate +int/ext CA	Condensate +int CA	Carboxysome +int CA	Carboxysome +int/ext CA	Condensate -int/ext CA	Carboxysome -int/ext CA	Carboxysome +ext CA		External [HCO3-]	Free Rubisco -CA	Free Rubisco +CA	Condensate +ext CA	Condensate +int/ext CA	Condensate +int CA	Carboxysome +int CA	Carboxysome +int/ext CA	Condensate -int/ext CA	Carboxysome -int/ext CA	Carboxysome +ext CA
0.01	-0.241979	-0.241979	-0.241024	-0.230615	-0.234411	-0.228914	-0.2288	-0.248424	-0.250801	-0.250414	Low CO2 range	0.01	-0.296147	-0.296147	-0.294165	-0.286765	-0.288937	-0.284285	-0.284183	-0.301876	-0.303399	-0.303026
0.012505	-0.237729	-0.237729	-0.236822	-0.224169	-0.227273	-0.222272	-0.222129	-0.246085	-0.249605	-0.249122		0.012505	-0.292614	-0.292614	-0.290417	-0.280032	-0.283852	-0.278373	-0.278246	-0.299776	-0.302245	-0.301778
0.015638	-0.232525	-0.232525	-0.230376	-0.214859	-0.220111	-0.213985	-0.213807	-0.243148	-0.24811	-0.247505		0.015638	-0.288197	-0.288197	-0.285738	-0.273109	-0.276451	-0.270997	-0.270838	-0.295932	-0.300802	-0.300219
0.019555	-0.224647	-0.224647	-0.22393	-0.204832	-0.209845	-0.203655	-0.203432	-0.239472	-0.246241	-0.245486		0.019555	-0.281465	-0.281465	-0.2786	-0.263083	-0.26738	-0.2618	-0.261603	-0.292638	-0.298999	-0.29827
0.024453	-0.21653	-0.21653	-0.21462	-0.191224	-0.197431	-0.190785	-0.190507	-0.234888	-0.243904	-0.242959		0.024453	-0.274542	-0.274542	-0.271438	-0.251146	-0.257592	-0.250341	-0.250096	-0.288507	-0.296745	-0.295834
0.030579	-0.205071	-0.205071	-0.204354	-0.174513	-0.183346	-0.174769	-0.174425	-0.227989	-0.240984	-0.239802		0.030579	-0.264992	-0.264992	-0.261173	-0.236583	-0.244461	-0.236077	-0.235772	-0.283375	-0.293927	-0.292788
0.038239	-0.191224	-0.191224	-0.190508	-0.154221	-0.163531	-0.154863	-0.154436	-0.220827	-0.237333	-0.235857		0.038239	-0.253056	-0.253056	-0.248759	-0.218917	-0.228228	-0.21834	-0.217963	-0.275735	-0.290406	-0.288982
0.047818	-0.174274	-0.174274	-0.173558	-0.12796	-0.140852	-0.130159	-0.12963	-0.2108	-0.23277	-0.230926		0.047818	-0.238732	-0.238732	-0.23348	-0.19576	-0.206981	-0.19632	-0.195852	-0.266425	-0.286004	-0.284226
0.059796	-0.153505	-0.153505	-0.153027	-0.0962089	-0.111965	-0.0995623	-0.0989099	-0.198386	-0.227068	-0.224765		0.059796	-0.221304	-0.221304	-0.214859	-0.168067	-0.181675	-0.169032	-0.168454	-0.256637	-0.280505	-0.278282
0.074775	-0.127244	-0.127244	-0.126289	-0.0577731	-0.0766329	-0.0617618	-0.0609587	-0.184778	-0.219946	-0.217068		0.074775	-0.198625	-0.198625	-0.190747	-0.134406	-0.15064	-0.135294	-0.134581	-0.24279	-0.273634	-0.27086
0.093506	-0.095254	-0.095254	-0.0940604	-0.0100267	-0.0338999	-0.015212	-0.0142275	-0.166396	-0.211048	-0.207456		0.093506	-0.172603	-0.172603	-0.161621	-0.0923892	-0.113159	-0.0937032	-0.0928294	-0.225124	-0.265054	-0.261589
0.116929	-0.0568182	-0.0565794	-0.0546696	0.0465527	0.0179049	0.0418783	0.0430787	-0.142523	-0.199939	-0.195454		0.116929	-0.138226	-0.138226	-0.124857	-0.0405844	-0.0654125	-0.0426251	-0.0415575	-0.204593	-0.254341	-0.250018
0.14622	-0.00907181	-0.00907181	-0.00572956	0.118172	0.0823625	0.111532	0.112985	-0.113636	-0.186072	-0.180478		0.14622	-0.0971639	-0.0971639	-0.0806914	0.0202922	-0.00835561	0.0198061	0.0211049	-0.178333	-0.240972	-0.235579
0.182849	0.0477464	0.0477464	0.0549083	0.202922	0.162338	0.195944	0.197691	-0.0785428	-0.168772	-0.161796		0.182849	-0.04894	-0.04894	-0.0274542	0.0954927	0.0620703	0.095657	0.0972221	-0.146343	-0.224296	-0.217574
0.228653	0.116979	0.116979	0.126528	0.303189	0.254249	0.297374	0.299446	-0.0358098	-0.147202	-0.138511		0.228653	0.0131303	0.0131303	0.0405844	0.186211	0.144433	0.187106	0.188972	-0.106236	-0.203507	-0.195136
0.28593	0.199341	0.199341	0.216052	0.421362	0.36526	0.417916	0.420347	0.0179049	-0.120327	-0.109511		0.28593	0.0847498	0.0847498	0.119366	0.29364	0.243506	0.296291	0.298496	-0.0577731	-0.177617	-0.1672
0.357556	0.297221	0.297221	0.321094	0.557439	0.494175	0.559202	0.562003	0.0823625	-0.0868789	-0.0734349		0.357556	0.173081	0.173081	0.21844	0.418974	0.361679	0.425065	0.427626	0.00238732	-0.145403	-0.132461
0.447124	0.413006	0.413006	0.445235	0.715002	0.642189	0.721928	0.725089	0.162338	-0.0453018	-0.0286182		0.447124	0.274542	0.274542	0.333031	0.562214	0.496562	0.574624	0.577548	0.0752005	-0.10538	-0.0893277
0.559129	0.544309	0.544309	0.590861	0.886889	0.809301	0.905349	0.90883	0.260218	0.00629106	0.0269509		0.559129	0.39152	0.39152	0.465527	0.723358	0.650544	0.745063	0.748326	0.165919	-0.055742	-0.0358776
0.699191	0.693516	0.693516	0.760361	1.07907	0.994318	1.10681	1.11053	0.376003	0.0701767	0.0956856		0.699191	0.529985	0.529985	0.621896	0.9036	0.824819	0.934902	0.938451	0.269767	0.00567991	0.0301891
0.874339	0.858241	0.858241	0.948959	1.2796	1.19485	1.32153	1.32538	0.51208	0.149047	0.180426		0.874339	0.683967	0.683967	0.799752	1.09936	1.0158	1.14074	1.14449	0.397489	0.0814486	0.111571
1.09336	1.03729	1.03848	1.15666	1.49088	1.40374	1.54288	1.54673	0.673224	0.246038	0.284441		1.09336	0.853466	0.853466	0.994318	1.30228	1.21634	1.35727	1.3611	0.546696	0.174538	0.211364
1.36725	1.23066	1.23066	1.3751	1.69858	1.61383	1.76319	1.76691	0.855854	0.364677	0.411349	High CO2 range	1.36725	1.03848	1.03848	1.20798	1.51356	1.42762	1.57769	1.58147	0.718583	0.28828	0.332985
1.70975	1.4312	1.4312	1.6007	1.90436	1.82475	1.97498	1.97846	1.06116	0.508721	0.564894		1.70975	1.23663	1.23663	1.43	1.72126	1.64128	1.79467	1.79828	0.910762	0.426224	0.479971
2.13804	1.63412	1.63412	1.82487	2.09726	2.02528	2.17209	2.17524	1.28557	0.681791	0.748477		2.13804	1.43955	1.43955	1.65441	1.92299	1.84659	2.0014	2.00474	1.12443	0.591799	0.655556
2.67362	1.83728	1.83728	2.04068	2.27702	2.21281	2.35035	2.35312	1.51953	0.88665	0.964269		2.67362	1.64606	1.64606	1.87285	2.1129	2.0451	2.19257	2.19557	1.3548	0.787683	0.8619
3.34337	2.03268	2.03268	2.23859	2.43888	2.38732	2.50776	2.51014	1.7579	1.12395	1.21176		3.34337	1.84898	1.85137	2.0815	2.28753	2.22999	2.36483	2.36747	1.58876	1.01475	1.09889
4.18088	2.21531	2.21543	2.4137	2.5684	2.5413	2.64418	2.6462	1.98923	1.39037	1.48578		4.18088	2.04748	2.04748	2.27189	2.45118	2.39926	2.51678	2.51905	1.82391	1.27052	1.36249
5.2282	2.38744	2.38744	2.56804	2.6966	2.6701	2.76076	2.76244	2.20767	1.67662	1.7747		5.2282	2.2325	2.2325	2.45094	2.58224	2.55491	2.6486	2.65052	2.05023	1.5475	1.64322
6.53787	2.54166	2.54166	2.69707	2.79973	2.77371	2.85946	2.86082	2.41262	1.96667	2.06077		6.53787	2.39961	2.39961	2.58296	2.71187	2.66126	2.7616	2.76319	2.25876	1.83242	1.92616
8.17561	2.67081	2.67081	2.82456	2.90167	2.87624	2.94252	2.94363	2.56816	2.24074	2.32446		8.17561	2.55574	2.55574	2.71319	2.81608	2.79006	2.85771	2.859	2.4513	2.10798	2.19381
10.2236	2.79865	2.79865	2.92685	2.97878	2.95371	3.01226	3.01314	2.72202	2.48177	2.55133		10.2236	2.68657	2.68657	2.84186	2.89522	2.86968	2.93911	2.94015	2.60838	2.35774	2.4314
12.7846	2.90155	2.90155	3.0042	3.03118	3.03034	3.07084	3.07154	2.85022	2.68128	2.73619		12.7846	2.81584	2.81584	2.92124	2.97329	2.97197	3.00795	3.00878	2.73957	2.57129	2.63127
15.9872	2.97937	2.97937	3.05672	3.10674	3.08215	3.12017	3.12072	2.95299	2.83966	2.88162		15.9872	2.91993	2.91993	2.99943	3.0504	3.02557	3.06627	3.06692	2.86884	2.74595	2.79303
19.992	3.05625	3.05625	3.13228	3.13395	3.13347	3.16187	3.16228	3.0307	2.96251	2.99402		19.992	2.99871	2.99871	3.07654	3.1028	3.07821	3.11578	3.11628	2.97257	2.88482	2.92093
25	3.10829	3.10829	3.15938	3.18444	3.18421	3.19724	3.19757	3.10721	3.05689	3.08038		25	3.07642	3.07642	3.12894	3.13061	3.13013	3.15799	3.15836	3.05099	2.99359	3.02092

## Sheet: Net rates Ancestral F1A
Net Rubisco carboxylation turnover rates rates at 20% O2												Net Rubisco carboxylation turnover rates rates at 30% O2
External [HCO3-]	Free Rubisco -CA	Free Rubisco +CA	Condensate +ext CA	Condensate +int/ext CA	Condensate +int CA	Carboxysome +int CA	Carboxysome +int/ext CA	Condensate -int/ext CA	Carboxysome -int/ext CA	Carboxysome +ext CA		External [HCO3-]	Free Rubisco -CA	Free Rubisco +CA	Condensate +ext CA	Condensate +int/ext CA	Condensate +int CA	Carboxysome +int CA	Carboxysome +int/ext CA	Condensate -int/ext CA	Carboxysome -int/ext CA	Carboxysome +ext CA
0.01	-0.0741042	-0.0741033	-0.0722909	-0.0709639	-0.0715783	-0.0704977	-0.0704681	-0.07447	-0.0748363	-0.0746477	Low CO2 range	0.01	-0.103322	-0.103321	-0.10149	-0.100228	-0.100818	-0.0996043	-0.0995755	-0.103591	-0.103774	-0.10359
0.012505	-0.0731579	-0.0731568	-0.0709433	-0.0692852	-0.0700528	-0.0688292	-0.0687922	-0.073667	-0.0742524	-0.0740167		0.012505	-0.102414	-0.102413	-0.100189	-0.0986116	-0.0993489	-0.0979912	-0.0979563	-0.102815	-0.103204	-0.102974
0.015638	-0.0719751	-0.0719737	-0.0692594	-0.0671879	-0.0681465	-0.0667441	-0.0666979	-0.072663	-0.0735223	-0.0732277		0.015638	-0.101279	-0.101278	-0.0985628	-0.0965927	-0.0975137	-0.0959754	-0.095931	-0.101845	-0.102491	-0.102203
0.019555	-0.0704969	-0.0704952	-0.0671553	-0.0645678	-0.0657651	-0.0641388	-0.0640811	-0.0714082	-0.0726096	-0.0722412		0.019555	-0.0998608	-0.0998591	-0.0965314	-0.0940705	-0.0952206	-0.0934573	-0.093402	-0.100632	-0.101599	-0.101239
0.024453	-0.0686496	-0.0686474	-0.0645267	-0.0612961	-0.0627905	-0.0608842	-0.0608121	-0.0698398	-0.0714685	-0.0710081		0.024453	-0.0980884	-0.0980862	-0.0939936	-0.0909206	-0.0923564	-0.0903108	-0.0902419	-0.0991164	-0.100484	-0.100035
0.030579	-0.0663415	-0.0663388	-0.0612439	-0.0572114	-0.0590763	-0.0568195	-0.0567297	-0.0678796	-0.070042	-0.0694665		0.030579	-0.0958736	-0.095871	-0.0908239	-0.0869881	-0.0887799	-0.086382	-0.0862953	-0.0972223	-0.0990903	-0.0985288
0.038239	-0.0634585	-0.063455	-0.0571453	-0.0521142	-0.05444	-0.0517449	-0.0516327	-0.0654306	-0.068259	-0.0675397		0.038239	-0.093107	-0.0931037	-0.0868665	-0.0820805	-0.0843152	-0.0814757	-0.0813682	-0.0948554	-0.097349	-0.0966463
0.047818	-0.059858	-0.0598536	-0.0520303	-0.045757	-0.0486556	-0.045412	-0.045272	-0.0623707	-0.0660304	-0.0651316		0.047818	-0.0896519	-0.0896477	-0.0819272	-0.0759591	-0.0787444	-0.0753535	-0.0752189	-0.0918986	-0.0951715	-0.0942933
0.059796	-0.0553632	-0.0553578	-0.0456497	-0.0378333	-0.0414425	-0.0375123	-0.0373379	-0.0585492	-0.0632454	-0.0621222		0.059796	-0.0853381	-0.085333	-0.0757655	-0.0683285	-0.0717972	-0.067716	-0.0675479	-0.0882054	-0.0924507	-0.0913534
0.074775	-0.0497543	-0.0497475	-0.0376956	-0.027965	-0.0324546	-0.0276648	-0.0274477	-0.0537777	-0.0597655	-0.0583626		0.074775	-0.0799548	-0.0799482	-0.0680838	-0.0588242	-0.0631396	-0.0581946	-0.0579853	-0.0835938	-0.0890515	-0.08768
0.093506	-0.0427591	-0.0427505	-0.0277877	-0.0156879	-0.0212649	-0.0153993	-0.0151293	-0.0478223	-0.0554184	-0.0536662		0.093506	-0.0732395	-0.0732314	-0.0585138	-0.0469977	-0.0523596	-0.0463348	-0.0460747	-0.0778377	-0.0848042	-0.0830922
0.116929	-0.0340399	-0.0340296	-0.0154573	-0.000432224	-0.00734972	-0.00013665	0.00019872	-0.0403926	-0.0499892	-0.0478017		0.116929	-0.0648685	-0.0648586	-0.0466027	-0.0322997	-0.0389514	-0.0315747	-0.0312521	-0.0706562	-0.0794998	-0.0773623
0.14622	-0.0231816	-0.0231687	-0.000131303	0.0184936	0.00993196	0.0188316	0.0192472	-0.0311297	-0.0432106	-0.0404806		0.14622	-0.0544417	-0.0544293	-0.0317951	-0.0140608	-0.0222961	-0.0132301	-0.0128298	-0.0617017	-0.072877	-0.0702095
0.182849	-0.00967282	-0.00965646	0.0188899	0.0419278	0.0313573	0.0423677	0.042882	-0.0195891	-0.0347509	-0.0313457		0.182849	-0.0414665	-0.0414509	-0.0134134	0.00852953	-0.00164152	0.00953476	0.0100311	-0.0505438	-0.0646119	-0.0612848
0.228653	0.00711266	0.00713259	0.0424533	0.0708733	0.0578638	0.071515	0.0721494	-0.00522453	-0.024198	-0.0199535		0.228653	-0.0253396	-0.0253203	0.0093639	0.0364433	0.0239201	0.0377332	0.0383449	-0.0366538	-0.0543012	-0.0501536
0.28593	0.027936	0.027961	0.0715771	0.106519	0.0905703	0.107521	0.108302	0.0126343	-0.0110426	-0.00575602		0.28593	-0.00532575	-0.00530164	0.0375248	0.0708351	0.0554736	0.0725751	0.0733275	-0.0193816	-0.0414471	-0.0362811
0.357556	0.053719	0.0537498	0.10747	0.150255	0.130796	0.151863	0.15282	0.0348057	0.00534454	0.0119225		0.357556	0.0194658	0.0194956	0.0722452	0.113056	0.0943019	0.115497	0.116418	0.0020667	-0.0254345	-0.0190074
0.447124	0.0855653	0.0856034	0.151549	0.203671	0.180069	0.206258	0.207423	0.0622819	0.0257371	0.0339113		0.447124	0.050105	0.0501414	0.114906	0.164661	0.141895	0.168167	0.169292	0.0286541	-0.00550726	0.00248071
0.559129	0.124784	0.124831	0.205447	0.268549	0.24013	0.272658	0.274067	0.0962553	0.0510831	0.0612249		0.559129	0.0878629	0.0879078	0.167104	0.227393	0.199953	0.2325	0.233861	0.0615414	0.019263	0.0291746
0.699191	0.172904	0.172962	0.271002	0.346808	0.312896	0.353218	0.354908	0.138146	0.082537	0.0950945		0.699191	0.13423	0.134285	0.230638	0.303151	0.270365	0.310599	0.312235	0.102112	0.0500048	0.0622781
0.874339	0.231684	0.231752	0.350215	0.44044	0.400406	0.450205	0.452213	0.189622	0.121495	0.137005		0.874339	0.190925	0.190993	0.307484	0.39391	0.355146	0.404712	0.406659	0.151992	0.088085	0.103247
1.09336	0.303085	0.30317	0.445176	0.551357	0.504709	0.565861	0.568219	0.252605	0.169628	0.188725		1.09336	0.259884	0.259967	0.399722	0.501599	0.456347	0.517071	0.519359	0.21307	0.135141	0.153813
1.36725	0.389247	0.389349	0.557943	0.681213	0.6277	0.702164	0.704891	0.329266	0.228914	0.252333	High CO2 range	1.36725	0.343225	0.343323	0.509409	0.627927	0.575901	0.649691	0.652343	0.287476	0.193115	0.216018
1.70975	0.492386	0.492508	0.690337	0.831158	0.770897	0.860507	0.863602	0.421966	0.301655	0.330231		1.70975	0.443169	0.443287	0.638417	0.774142	0.715401	0.804061	0.807082	0.377551	0.264266	0.292221
2.13804	0.614664	0.614807	0.843711	1.00157	0.935156	1.04131	1.04475	0.533177	0.390467	0.425114		2.13804	0.561921	0.56206	0.788187	0.940776	0.875838	0.980773	0.984143	0.485756	0.351164	0.385077
2.67362	0.75799	0.758155	1.01865	1.19178	1.12039	1.24364	1.24738	0.665307	0.498224	0.539901		2.67362	0.701471	0.701634	0.959446	1.12737	1.05732	1.17914	1.18281	0.614533	0.456657	0.497474
3.34337	0.923758	0.92395	1.21467	1.39991	1.3253	1.46494	1.46889	0.820462	0.627948	0.677578		3.34337	0.86336	0.863546	1.15193	1.3323	1.25879	1.39692	1.40081	0.766063	0.58374	0.632383
4.18088	1.11255	1.11276	1.43004	1.62285	1.54726	1.70098	1.70503	1.00012	0.782576	0.840931		4.18088	1.04837	1.04858	1.36414	1.5527	1.47789	1.63023	1.63424	0.941961	0.735354	0.792613
5.2282	1.32382	1.32406	1.66163	1.8564	1.78237	1.94622	1.95024	1.20474	0.964601	1.03213		5.2282	1.25622	1.25646	1.59323	1.78462	1.71101	1.87381	1.87783	1.1429	0.914051	0.980414
6.53787	1.55565	1.55591	1.9051	2.09569	2.02575	2.19444	2.1983	1.43335	1.17556	1.25219		6.53787	1.4853	1.48555	1.8351	2.02335	1.95346	2.12165	2.12552	1.36817	1.12149	1.19695
8.17561	1.80465	1.80492	2.1552	2.33564	2.27201	2.43955	2.44316	1.68322	1.41537	1.50026		8.17561	1.73248	1.73276	2.08472	2.2639	2.20001	2.36771	2.37134	1.6154	1.35783	1.44164
10.2236	2.06596	2.06624	2.40632	2.57154	2.51586	2.67633	2.6796	1.94975	1.68167	1.77304		10.2236	1.99321	1.99349	2.33658	2.50153	2.44533	2.6067	2.61	1.88033	1.62104	1.71154
12.7846	2.33364	2.33393	2.65303	2.79937	2.75251	2.90093	2.90381	2.22663	1.96929	2.06436		12.7846	2.26169	2.26198	2.58526	2.73214	2.68464	2.83454	2.83745	2.15693	1.90635	2.00093
15.9872	2.60113	2.60143	2.89063	3.01608	2.97821	3.11092	3.11337	2.5064	2.27021	2.36549		15.9872	2.53141	2.5317	2.82594	2.95253	2.91392	3.04858	3.05108	2.43792	2.20624	2.30151
19.992	2.86192	2.86219	3.11536	3.2196	3.19014	3.30511	3.30713	2.78125	2.57429	2.66602		19.992	2.79573	2.79599	3.05465	3.16038	3.13023	3.24738	3.24945	2.71548	2.51088	2.6031
25	3.11007	3.11034	3.3245	3.40863	3.38657	3.48321	3.48484	3.04393	2.87069	2.95544		25	3.04852	3.04879	3.2685	3.35418	3.33155	3.43042	3.4321	2.98223	2.80957	2.89531

## Sheet: Net rates Ancestral F1B
Net Rubisco carboxylation turnover rates rates at 20% O2												Net Rubisco carboxylation turnover rates rates at 30% O2
External [HCO3-]	Free Rubisco -CA	Free Rubisco +CA	Condensate +ext CA	Condensate +int/ext CA	Condensate +int CA	Carboxysome +int CA	Carboxysome +int/ext CA	Condensate -int/ext CA	Carboxysome -int/ext CA	Carboxysome +ext CA		External [HCO3-]	Free Rubisco -CA	Free Rubisco +CA	Condensate +ext CA	Condensate +int/ext CA	Condensate +int CA	Carboxysome +int CA	Carboxysome +int/ext CA	Condensate -int/ext CA	Carboxysome -int/ext CA	Carboxysome +ext CA
0.01	-0.0663025	-0.0663019	-0.0648356	-0.0639132	-0.064375	-0.06359	-0.0635675	-0.0665028	-0.0667393	-0.0665832	Low CO2 range	0.01	-0.086081	-0.0860805	-0.084712	-0.083907	-0.0843207	-0.083558	-0.0835377	-0.0862141	-0.086351	-0.0862064
0.012505	-0.0655945	-0.0655937	-0.063794	-0.0626414	-0.0632185	-0.0623187	-0.0622905	-0.065878	-0.0662555	-0.0660603		0.012505	-0.0854482	-0.0854474	-0.0837706	-0.0827646	-0.0832814	-0.0824113	-0.0823859	-0.0856483	-0.0859028	-0.0857219
0.015638	-0.0647094	-0.0647084	-0.0624923	-0.061052	-0.0617732	-0.0607298	-0.0606946	-0.065097	-0.0656506	-0.0654065		0.015638	-0.0846569	-0.084656	-0.0825939	-0.0813368	-0.0819827	-0.0809781	-0.0809464	-0.0849407	-0.0853424	-0.0851162
0.019555	-0.0636032	-0.0636019	-0.0608658	-0.0590664	-0.0599671	-0.0587444	-0.0587003	-0.0641205	-0.0648943	-0.0645891		0.019555	-0.0836679	-0.0836668	-0.0811234	-0.0795529	-0.0803596	-0.0791871	-0.0791475	-0.0840563	-0.0846416	-0.0843589
0.024453	-0.0622204	-0.0622188	-0.0588333	-0.0565861	-0.0577107	-0.0562638	-0.0562088	-0.0629	-0.0639486	-0.0635673		0.024453	-0.0824317	-0.0824302	-0.0792862	-0.0773244	-0.0783319	-0.0769493	-0.0768998	-0.0829507	-0.0837655	-0.0834122
0.030579	-0.0604925	-0.0604905	-0.0562946	-0.0534888	-0.0548926	-0.0531652	-0.0530965	-0.0613745	-0.0627666	-0.0622898		0.030579	-0.0808867	-0.0808849	-0.0769909	-0.0745414	-0.075799	-0.0741539	-0.0740921	-0.0815689	-0.0826703	-0.0822286
0.038239	-0.0583335	-0.058331	-0.0531242	-0.0496224	-0.0513738	-0.0492959	-0.0492101	-0.059468	-0.0612891	-0.0606931		0.038239	-0.0789562	-0.0789539	-0.0741243	-0.0710667	-0.072636	-0.0706627	-0.0705857	-0.0798418	-0.0813012	-0.0807491
0.047818	-0.0556364	-0.0556332	-0.0491664	-0.0447978	-0.0469817	-0.0444655	-0.0443586	-0.057086	-0.0594422	-0.0586975		0.047818	-0.0765442	-0.0765414	-0.0705452	-0.0667305	-0.0686875	-0.0663043	-0.066208	-0.0776838	-0.07959	-0.0789001
0.059796	-0.0522681	-0.0522642	-0.0442275	-0.0387812	-0.0415022	-0.0384384	-0.0383051	-0.0541103	-0.0571341	-0.0562037		0.059796	-0.0735316	-0.073528	-0.0660783	-0.0613216	-0.0637606	-0.0608653	-0.0607452	-0.0749876	-0.0774514	-0.0765892
0.074775	-0.0480628	-0.0480579	-0.0380676	-0.0312829	-0.0346703	-0.030922	-0.0307559	-0.0503937	-0.0542501	-0.0530876		0.074775	-0.0697696	-0.0697652	-0.0605062	-0.054579	-0.0576161	-0.054081	-0.0539313	-0.0716199	-0.074779	-0.0737018
0.093506	-0.0428145	-0.0428086	-0.03039	-0.0219458	-0.0261581	-0.0215545	-0.0213477	-0.0457535	-0.050647	-0.049195		0.093506	-0.0650737	-0.0650681	-0.0535595	-0.0461803	-0.0499585	-0.0456245	-0.0454385	-0.0674146	-0.0714401	-0.0700947
0.116929	-0.0362684	-0.0362604	-0.0208284	-0.0103314	-0.0155623	-0.00989028	-0.00963331	-0.0399623	-0.0461465	-0.0443337		0.116929	-0.0592146	-0.0592076	-0.0449058	-0.035729	-0.0404229	-0.0350922	-0.0348606	-0.0621654	-0.0672695	-0.0655897
0.14622	-0.0281077	-0.028098	-0.00893299	0.00409676	-0.0023872	0.0046186	0.00493764	-0.0327381	-0.040527	-0.0382646		0.14622	-0.0519083	-0.0518996	-0.0341359	-0.0227393	-0.028561	-0.0219873	-0.0216997	-0.0556157	-0.0620615	-0.0599647
0.182849	-0.0179428	-0.0179306	0.0058475	0.021992	0.0139713	0.0226412	0.0230366	-0.0237319	-0.0335131	-0.0306903		0.182849	-0.0428034	-0.0427927	-0.0207478	-0.0066186	-0.0138248	-0.00570216	-0.00534568	-0.0474484	-0.0555605	-0.0529445
0.228653	-0.0052934	-0.00527836	0.0241839	0.044142	0.0342472	0.0449916	0.0454803	-0.0125124	-0.0247619	-0.021243		0.228653	-0.0314672	-0.0314539	-0.00412982	0.0133504	0.00445271	0.0145032	0.014944	-0.0372709	-0.0474489	-0.0441869
0.28593	0.0104283	0.0104473	0.0468872	0.0714904	0.059324	0.0726505	0.0732528	0.00145042	-0.0138505	-0.00946648		0.28593	-0.0173685	-0.0173515	0.0164601	0.0380289	0.0270768	0.0395229	0.0400672	-0.0245992	-0.0373333	-0.033269
0.357556	0.0299398	0.0299631	0.0749292	0.105153	0.0902554	0.106789	0.107529	0.0188071	-0.00025487	0.00520178		0.357556	0.000143239	0.000164367	0.0419143	0.0684412	0.0550125	0.0704288	0.071098	-0.00883964	-0.0247273	-0.0196677
0.447124	0.0541092	0.0541383	0.109462	0.146432	0.128281	0.148787	0.149692	0.0403509	0.0166695	0.023453		0.447124	0.0218578	0.0218838	0.0732938	0.105787	0.0894003	0.108489	0.109308	0.0107343	-0.00903142	-0.00274007
0.559129	0.0839799	0.0840155	0.151833	0.196814	0.174838	0.200244	0.201345	0.0670422	0.0377142	0.0461346		0.559129	0.0487283	0.0487601	0.111846	0.151451	0.131571	0.155178	0.156176	0.0350044	0.0104904	0.0183021
0.699191	0.120791	0.120835	0.203585	0.257957	0.231552	0.262968	0.264297	0.100036	0.0638443	0.0742776		0.699191	0.0818939	0.0819335	0.159012	0.206991	0.183046	0.212183	0.213393	0.065035	0.0347376	0.0444206
0.874339	0.165997	0.166051	0.266446	0.33165	0.30022	0.338939	0.340532	0.140704	0.0962314	0.109129		0.874339	0.122701	0.12275	0.21642	0.274113	0.245524	0.281372	0.282826	0.102096	0.0648036	0.0767787
1.09336	0.221275	0.221341	0.342293	0.419735	0.382744	0.430236	0.432125	0.190656	0.136284	0.15218		1.09336	0.172717	0.172775	0.285858	0.354605	0.320835	0.364738	0.366468	0.147688	0.102004	0.116774
1.36725	0.28851	0.28859	0.43307	0.523983	0.481036	0.538889	0.5411	0.251744	0.185677	0.205199	High CO2 range	1.36725	0.233729	0.233799	0.369221	0.450247	0.410865	0.46429	0.466324	0.203551	0.147912	0.166064
1.70975	0.369771	0.369865	0.540671	0.645924	0.596865	0.666675	0.669225	0.326053	0.246372	0.270239		1.70975	0.307722	0.30781	0.468398	0.562656	0.517431	0.581876	0.584234	0.271663	0.204375	0.226587
2.13804	0.467223	0.467337	0.666769	0.786635	0.731658	0.814849	0.817737	0.415854	0.320633	0.349641		2.13804	0.396835	0.396942	0.585142	0.693105	0.642107	0.718952	0.721639	0.354213	0.273528	0.300564
2.67362	0.583021	0.583156	0.812585	0.946508	0.886251	0.983795	0.986998	0.523509	0.410982	0.44599		2.67362	0.503258	0.503382	0.720866	0.842304	0.786002	0.87628	0.879286	0.453528	0.357788	0.390469
3.34337	0.719109	0.719267	0.978651	1.12502	1.06065	1.17274	1.1762	0.65132	0.520149	0.562024		3.34337	0.629075	0.629221	0.876409	1.01018	0.949527	1.05364	1.05692	0.571948	0.459781	0.498956
4.18088	0.876991	0.877172	1.16455	1.3206	1.25378	1.37951	1.38316	0.801299	0.650913	0.700443		4.18088	0.776062	0.776232	1.05181	1.1957	1.13216	1.24956	1.25306	0.71164	0.582246	0.628712
5.2282	1.05744	1.05764	1.36877	1.53061	1.46344	1.60057	1.60431	0.974863	0.805866	0.863645		5.2282	0.945416	0.945608	1.24611	1.39686	1.33231	1.46129	1.46491	0.874319	0.727812	0.782216
6.53787	1.26018	1.26041	1.58859	1.75154	1.6863	1.83128	1.83499	1.17247	0.98704	1.0533		6.53787	1.13744	1.13766	1.45724	1.61068	1.5473	1.6849	1.68853	1.06092	0.89869	0.961378
8.17561	1.48365	1.4839	1.82028	1.97925	1.91819	2.06643	2.06999	1.39324	1.19542	1.26986		8.17561	1.35128	1.35152	1.68207	1.83353	1.77352	1.91569	1.91923	1.27121	1.09625	1.16709
10.2236	1.72481	1.72507	2.05933	2.20942	2.15444	2.30085	2.30416	1.63466	1.4304	1.51196		10.2236	1.58466	1.58491	1.91662	2.0614	2.00673	2.14878	2.15211	1.50349	1.32047	1.39869
12.7846	1.97921	1.97948	2.30086	2.43795	2.3904	2.53004	2.53303	1.8925	1.68918	1.776		12.7846	1.83382	1.8341	2.15638	2.29029	2.24243	2.3796	2.38265	1.75434	1.56943	1.65346
15.9872	2.24121	2.24149	2.5401	2.66123	2.62172	2.75046	2.75308	2.16089	1.96654	2.05594		15.9872	2.09369	2.09398	2.39668	2.51654	2.47633	2.60435	2.60705	2.01867	1.83891	1.92641
19.992	2.50444	2.50473	2.77268	2.87635	2.84483	2.95962	2.96185	2.43286	2.25488	2.34366		19.992	2.3582	2.35847	2.6331	2.73697	2.70454	2.82013	2.82244	2.29002	2.12236	2.21036
25	2.76244	2.76271	2.99497	3.08097	3.05682	3.15599	3.15781	2.70105	2.54509	2.62992		25	2.62079	2.62106	2.8617	2.94893	2.9238	3.02491	3.02682	2.56118	2.41141	2.49664

## Sheet: Net rates Synechococcus
Net Rubisco carboxylation turnover rates rates at 20% O2												Net Rubisco carboxylation turnover rates rates at 30% O2
External [HCO3-]	Free Rubisco -CA	Free Rubisco +CA	Condensate +ext CA	Condensate +int/ext CA	Condensate +int CA	Carboxysome +int CA	Carboxysome +int/ext CA	Condensate -int/ext CA	Carboxysome -int/ext CA	Carboxysome +ext CA		External [HCO3-]	Free Rubisco -CA	Free Rubisco +CA	Condensate +ext CA	Condensate +int/ext CA	Condensate +int CA	Carboxysome +int CA	Carboxysome +int/ext CA	Condensate -int/ext CA	Carboxysome -int/ext CA	Carboxysome +ext CA
0.01	-0.174037	-0.174036	-0.171193	-0.16878	-0.16974	-0.166688	-0.166644	-0.17447	-0.173965	-0.173721	Low CO2 range	-0.223738	-0.223738	-0.223737	-0.220961	-0.218883	-0.21974	-0.216698	-0.216657	-0.223917	-0.223169	-0.22294
0.012505	-0.172546	-0.172544	-0.169209	-0.166192	-0.167393	-0.164113	-0.164056	-0.173306	-0.17321	-0.172905		-0.222417	-0.222417	-0.222415	-0.219161	-0.216565	-0.217634	-0.214367	-0.214316	-0.222858	-0.222459	-0.222172
0.015638	-0.170682	-0.17068	-0.16673	-0.162958	-0.164458	-0.160892	-0.160821	-0.17185	-0.172267	-0.171886		-0.220764	-0.220764	-0.220762	-0.216912	-0.213666	-0.215003	-0.211454	-0.21139	-0.221532	-0.221571	-0.221212
0.019555	-0.168351	-0.168349	-0.163629	-0.158916	-0.160791	-0.156865	-0.156777	-0.170031	-0.171088	-0.170612		-0.218697	-0.218697	-0.218694	-0.2141	-0.210045	-0.211714	-0.207811	-0.207731	-0.219876	-0.220461	-0.220012
0.024453	-0.165439	-0.165436	-0.159755	-0.153865	-0.156206	-0.15183	-0.15172	-0.167755	-0.169613	-0.169018		-0.216114	-0.216114	-0.216111	-0.210587	-0.205518	-0.207603	-0.203256	-0.203157	-0.217805	-0.219072	-0.218511
0.030579	-0.161797	-0.161793	-0.154914	-0.147554	-0.150479	-0.145536	-0.145398	-0.164911	-0.16777	-0.167026		-0.212885	-0.212885	-0.212881	-0.206196	-0.199862	-0.202467	-0.197563	-0.19744	-0.215216	-0.217336	-0.216635
0.038239	-0.157247	-0.157242	-0.148865	-0.139671	-0.143321	-0.137668	-0.137497	-0.161356	-0.165465	-0.164534		-0.208848	-0.208848	-0.208843	-0.200708	-0.192796	-0.196048	-0.190446	-0.190292	-0.211979	-0.215165	-0.214289
0.047818	-0.15156	-0.151554	-0.141308	-0.129827	-0.134382	-0.127834	-0.127619	-0.156912	-0.162583	-0.161419		-0.203804	-0.203804	-0.203798	-0.193854	-0.183972	-0.18803	-0.181551	-0.181359	-0.207933	-0.212452	-0.211356
0.059796	-0.144455	-0.144447	-0.131871	-0.117538	-0.123219	-0.115543	-0.115276	-0.151356	-0.158979	-0.157525		-0.197502	-0.197502	-0.197495	-0.185293	-0.172956	-0.178018	-0.170435	-0.170195	-0.202876	-0.209059	-0.207689
0.074775	-0.135581	-0.135571	-0.12009	-0.102203	-0.109285	-0.100185	-0.0998518	-0.144415	-0.154475	-0.152657		-0.18963	-0.18963	-0.18962	-0.174604	-0.159206	-0.165517	-0.156545	-0.156245	-0.196556	-0.204817	-0.203105
0.093506	-0.124499	-0.124486	-0.105387	-0.0830777	-0.0918979	-0.0809975	-0.0805816	-0.135742	-0.148844	-0.146572		-0.179796	-0.179796	-0.179784	-0.161263	-0.142057	-0.149918	-0.139194	-0.13882	-0.18866	-0.199515	-0.197375
0.116929	-0.110666	-0.110649	-0.0870483	-0.0592418	-0.0702151	-0.0570317	-0.0565126	-0.124909	-0.141806	-0.138966		-0.167517	-0.167517	-0.167503	-0.144622	-0.120678	-0.130461	-0.117523	-0.117058	-0.178796	-0.192887	-0.190214
0.14622	-0.0934038	-0.0933835	-0.06419	-0.0295569	-0.0431926	-0.027107	-0.026461	-0.111379	-0.133009	-0.129461		-0.152195	-0.152195	-0.152175	-0.123875	-0.0940503	-0.106208	-0.0904685	-0.0898881	-0.166475	-0.184605	-0.181263
0.182849	-0.0718764	-0.0718509	-0.0357188	0.00737132	-0.00954498	0.0102441	0.0110476	-0.0944874	-0.122017	-0.117585		-0.133077	-0.133077	-0.133055	-0.09803	-0.0609139	-0.0760034	-0.0567061	-0.0559832	-0.151092	-0.174254	-0.170081
0.228653	-0.045047	-0.0450153	-0.000293401	0.0532513	0.0323059	0.0568382	0.0578352	-0.0734098	-0.108284	-0.102749		-0.109243	-0.109243	-0.109216	-0.0658637	-0.0197305	-0.0384229	-0.0145951	-0.0136975	-0.131892	-0.161322	-0.15611
0.28593	-0.0116398	-0.011599	0.0437321	0.11016	0.0842914	0.114921	0.116159	-0.0471209	-0.0911287	-0.0842189		-0.0795509	-0.0795509	-0.0795159	-0.0258781	0.0313765	0.00827659	0.0378906	0.039004	-0.107941	-0.145167	-0.138662
0.357556	0.0299167	0.0299671	0.0983599	0.180614	0.148759	0.187261	0.188794	-0.0143523	-0.0697051	-0.0610833		-0.0425929	-0.0425929	-0.0425492	0.0237562	0.0946811	0.0662147	0.103245	0.104624	-0.0780818	-0.124995	-0.116876
0.447124	0.0815436	0.0816033	0.166013	0.26761	0.228537	0.277248	0.279141	0.0264577	-0.0429618	-0.0322086		0.00335418	0.00335418	0.00340957	0.0852559	0.172908	0.137958	0.184522	0.186224	-0.0408826	-0.0998113	-0.089686
0.559129	0.145574	0.145648	0.249606	0.374706	0.327004	0.389003	0.391329	0.0772333	-0.00959148	0.00381169		0.0603968	0.0603968	0.0604648	0.161287	0.269297	0.226578	0.285438	0.287535	0.00541492	-0.0683867	-0.0557668
0.699191	0.224829	0.224924	0.352584	0.506045	0.448145	0.527488	0.530335	0.140324	0.0320244	0.0487166		0.131083	0.131083	0.131168	0.255024	0.387638	0.335712	0.410471	0.41304	0.0629691	-0.0291979	-0.0134788
0.874339	0.322691	0.322807	0.478996	0.66635	0.596584	0.698578	0.702045	0.218597	0.0838923	0.104657		0.218491	0.218491	0.218596	0.370197	0.532284	0.469603	0.564936	0.568065	0.13441	0.0196457	0.0391988
1.09336	0.443156	0.443298	0.633485	0.860874	0.777559	0.909091	0.913279	0.31551	0.148475	0.174275		0.326274	0.326274	0.326403	0.511115	0.708131	0.633104	0.755026	0.758813	0.222929	0.080465	0.104759
1.36725	0.59088	0.591057	0.821272	1.09525	0.996839	1.16666	1.17167	0.435209	0.228805	0.260806	High CO2 range	0.458742	0.458742	0.4589	0.682662	0.920495	0.831615	0.98774	0.992284	0.332352	0.156118	0.186252
1.70975	0.771204	0.771419	1.04804	1.37521	1.26051	1.47941	1.48534	0.582594	0.328586	0.368197		0.620874	0.620874	0.621067	0.890201	1.1749	1.07094	1.27065	1.27604	0.467236	0.250094	0.287396
2.13804	0.990081	0.99034	1.31973	1.70617	1.57463	1.85527	1.86215	0.76338	0.452308	0.501212		0.818311	0.818311	0.818546	1.13943	1.47674	1.35699	1.61139	1.6177	0.632914	0.366627	0.412686
2.67362	1.25394	1.25425	1.64216	2.0926	1.94465	2.30078	2.30865	0.984073	0.605382	0.665558		1.05727	1.05727	1.05755	1.43607	1.83079	1.69536	2.01674	2.02398	0.83552	0.510825	0.567506
3.34337	1.56942	1.56979	2.02057	2.53736	2.3747	2.81951	2.82828	1.2519	0.79424	0.867974		1.34433	1.34433	1.34467	1.78546	2.24056	2.09069	2.49133	2.49946	1.08193	0.68876	0.758229
4.18088	1.94292	1.94335	2.45892	3.04082	2.86673	3.41015	3.41962	1.57456	1.02641	1.11628		1.68611	1.68611	1.68651	2.19202	2.7076	2.54592	3.03597	3.04487	1.3796	0.907563	0.992261
5.2282	2.37998	2.38048	2.95917	3.60035	3.4196	4.06487	4.07481	1.9598	1.31052	1.41932		2.08875	2.08875	2.08922	2.65852	3.23091	3.06148	3.64612	3.65557	1.73623	1.17542	1.27801
6.53787	2.88453	2.88511	3.52058	4.20989	4.02854	4.76912	4.77918	2.4147	1.65616	1.78673		2.55718	2.55718	2.55772	3.18551	3.80639	3.63461	4.31118	4.32088	2.15915	1.50148	1.62469
8.17561	3.45786	3.45852	4.13914	4.86024	4.68494	5.50315	5.51295	2.94473	2.07346	2.22845		3.09429	3.09429	3.0949	3.77072	4.42706	4.25904	5.01507	5.02469	2.65454	1.89549	2.04191
10.2236	4.0979	4.09862	4.80736	5.5398	5.37697	6.24521	6.25444	3.55241	2.57236	2.75373		3.69995	3.69995	3.70065	4.40866	5.08329	4.92524	5.73862	5.7478	3.22624	2.36718	2.53883
12.7846	4.79832	4.7991	5.51458	6.23583	6.09069	6.97532	6.98371	4.23601	3.16128	3.36976		4.37026	4.37026	4.37101	5.09085	5.76396	5.62121	6.4627	6.47118	3.87449	2.92515	3.12296
15.9872	5.54833	5.54916	6.24774	6.93558	6.81156	7.67809	7.68549	4.98819	3.84521	4.07943		5.0969	5.0969	5.0977	5.80614	6.45726	6.33365	7.17111	7.1787	4.5946	3.5751	3.79819
19.992	6.33299	6.33386	6.99231	7.62752	7.52597	8.34366	8.35	5.79537	4.62306	4.87875		5.86706	5.86706	5.8679	6.54158	7.15186	7.0493	7.85221	7.85879	5.37594	4.31764	4.56258
25	7.13418	7.13505	7.73358	8.30178	8.222	8.96722	8.9725	6.63802	5.4848	5.75434		6.66419	6.66419	6.66504	7.28319	7.83748	7.75588	8.49895	8.50448	6.20189	5.14561	5.40582

## Sheet: Net rates Cyanobium
Net Rubisco carboxylation turnover rates rates at 20% O2												Net Rubisco carboxylation turnover rates rates at 30% O2
External [HCO3-]	Free Rubisco -CA	Free Rubisco +CA	Condensate +ext CA	Condensate +int/ext CA	Condensate +int CA	Carboxysome +int CA	Carboxysome +int/ext CA	Condensate -int/ext CA	Carboxysome -int/ext CA	Carboxysome +ext CA		External [HCO3-]	Free Rubisco -CA	Free Rubisco +CA	Condensate +ext CA	Condensate +int/ext CA	Condensate +int CA	Carboxysome +int CA	Carboxysome +int/ext CA	Condensate -int/ext CA	Carboxysome -int/ext CA	Carboxysome +ext CA
0.01	-0.101573	-0.101572	-0.0994027	-0.0976263	-0.0983922	-0.097	-0.0963166	-0.102072	-0.102803	-0.10008	Low CO2 range	0.01	-0.139057	-0.139058	-0.136861	-0.135211	-0.135934	-0.134036	-0.133705	-0.139393	-0.139827	-0.1372
0.012505	-0.100389	-0.100387	-0.0977679	-0.0955474	-0.0965047	-0.095	-0.0941346	-0.101104	-0.102245	-0.0988394		0.012505	-0.137941	-0.137942	-0.135306	-0.133244	-0.134148	-0.132043	-0.131628	-0.138472	-0.139284	-0.135998
0.015638	-0.098908	-0.0989062	-0.0957244	-0.0929493	-0.0941453	-0.092	-0.0914057	-0.0998948	-0.101547	-0.097289		0.015638	-0.136548	-0.136549	-0.133364	-0.130786	-0.131914	-0.129552	-0.129032	-0.137321	-0.138605	-0.134497
0.019555	-0.0970571	-0.0970549	-0.0931704	-0.0897025	-0.0911968	-0.089	-0.0879948	-0.0983827	-0.100675	-0.0953511		0.019555	-0.134805	-0.134807	-0.130935	-0.127714	-0.129123	-0.126436	-0.125786	-0.13588	-0.137755	-0.132619
0.024453	-0.0947435	-0.0947408	-0.0899787	-0.0856462	-0.0875122	-0.085	-0.0837303	-0.0964923	-0.0995846	-0.092928		0.024453	-0.132626	-0.132629	-0.1279	-0.123876	-0.125636	-0.122544	-0.121729	-0.13408	-0.136693	-0.130272
0.030579	-0.0918521	-0.0918487	-0.0859908	-0.0805789	-0.082909	-0.079	-0.0783986	-0.0941292	-0.0982204	-0.0898988		0.030579	-0.129903	-0.129907	-0.124108	-0.119081	-0.121279	-0.117678	-0.116656	-0.131829	-0.135364	-0.127337
0.038239	-0.0882389	-0.0882346	-0.0810092	-0.0742515	-0.0771593	-0.073	-0.0717355	-0.0911756	-0.0965147	-0.0861121		0.038239	-0.126501	-0.126505	-0.11937	-0.113094	-0.115837	-0.111597	-0.110316	-0.129017	-0.133704	-0.123669
0.047818	-0.0837245	-0.083719	-0.0747876	-0.0663522	-0.0699797	-0.065	-0.0634053	-0.0874843	-0.0943832	-0.0813801		0.047818	-0.12225	-0.122255	-0.113453	-0.105618	-0.109041	-0.103999	-0.10239	-0.125501	-0.131628	-0.119085
0.059796	-0.0780851	-0.0780783	-0.0670204	-0.0564951	-0.0610176	-0.055	-0.0529962	-0.0828715	-0.0917173	-0.075465		0.059796	-0.11694	-0.116946	-0.106066	-0.0962903	-0.100557	-0.0945076	-0.0924864	-0.121108	-0.129033	-0.113356
0.074775	-0.0710429	-0.0710344	-0.057327	-0.0442017	-0.0498358	-0.043	-0.0399899	-0.0771085	-0.0883854	-0.0680752		0.074775	-0.110306	-0.110314	-0.0968475	-0.0846548	-0.0899709	-0.0826532	-0.0801119	-0.115619	-0.125788	-0.106196
0.093506	-0.0622512	-0.0622406	-0.0452363	-0.0288799	-0.0358919	-0.027	-0.0237426	-0.0699099	-0.0842191	-0.0588438		0.093506	-0.102025	-0.102035	-0.0853462	-0.0701516	-0.0767683	-0.0678539	-0.0646522	-0.108762	-0.121732	-0.0972529
0.116929	-0.0512803	-0.0512671	-0.030165	-0.00979947	-0.0185163	-0.008	-0.00345073	-0.0609207	-0.0790124	-0.0473132		0.116929	-0.0916907	-0.0917029	-0.0710091	-0.0520879	-0.0603146	-0.0493846	-0.0453455	-0.1002	-0.116663	-0.0860827
0.14622	-0.0375973	-0.0375809	-0.0113926	0.0139373	0.00311688	0.016	0.0218831	-0.0496997	-0.0725055	-0.032916		0.14622	-0.0787985	-0.0788135	-0.0531501	-0.0296116	-0.0398272	-0.026347	-0.0212416	-0.0895108	-0.110327	-0.072136
0.182849	-0.0205426	-0.0205223	0.0119663	0.0434282	0.0300212	0.047	0.053495	-0.0356983	-0.0643743	-0.0149482		0.182849	-0.0627266	-0.0627457	-0.0309227	-0.00168043	-0.0143413	0.00236879	0.00883709	-0.0761715	-0.10241	-0.054729
0.228653	0.00069662	0.000722164	0.0409973	0.0800095	0.0634359	0.084	0.0929192	-0.0182382	-0.0542162	0.00746658		0.228653	-0.042706	-0.0427297	-0.00329354	0.032976	0.0173193	0.0381314	0.0463495	-0.0595354	-0.0925195	-0.0330139
0.28593	0.0271211	0.0271528	0.0770219	0.125296	0.104866	0.131	0.142045	0.00352106	-0.0415281	0.0354104		0.28593	-0.0177893	-0.0178199	0.0309998	0.0758926	0.0565859	0.0826222	0.0930959	-0.0388004	-0.0801644	-0.00594156
0.357556	0.0599548	0.0599939	0.121642	0.181221	0.156126	0.189	0.203197	0.0306141	-0.0256839	0.0702219		0.357556	0.0131821	0.0131455	0.0734867	0.128915	0.105185	0.137898	0.151287	-0.0129784	-0.0647376	0.0277851
0.447124	0.100688	0.100737	0.176777	0.250072	0.21938	0.261	0.279207	0.0643123	-0.0059068	0.113547		0.447124	0.0516241	0.0515787	0.126006	0.194229	0.165191	0.206444	0.223627	0.0191453	-0.0454811	0.0697613
0.559129	0.151125	0.151185	0.244709	0.334516	0.297183	0.35	0.373502	0.10617	0.0187687	0.167399		0.559129	0.0992528	0.0991955	0.190748	0.27439	0.239039	0.291253	0.313386	0.0590604	-0.0214557	0.12194
0.699191	0.213423	0.213498	0.328109	0.437605	0.392497	0.46	0.49017	0.158075	0.0495374	0.234236		0.699191	0.158126	0.158056	0.270274	0.372331	0.329572	0.395864	0.424475	0.108573	0.00850191	0.186706
0.874339	0.290147	0.290239	0.430051	0.562734	0.508677	0.595	0.633995	0.22231	0.087877	0.317028		0.874339	0.230701	0.230614	0.367552	0.49134	0.440034	0.524394	0.56149	0.16987	0.0458306	0.266939
1.09336	0.38429	0.384404	0.553985	0.713562	0.649432	0.76	0.810424	0.30159	0.135606	0.419333		1.09336	0.319851	0.319744	0.485923	0.634984	0.574019	0.681496	0.729682	0.245567	0.0923014	0.366093
1.36725	0.499293	0.499428	0.703678	0.893841	0.818687	0.96	1.02537	0.399131	0.194954	0.545355	High CO2 range	1.36725	0.428903	0.428774	0.629057	0.806954	0.735371	0.872225	0.934828	0.338763	0.150084	0.488256
1.70975	0.639003	0.639167	0.883054	1.10715	1.02037	1.2	1.28485	0.518657	0.268645	0.699987		1.70975	0.561611	0.561456	0.800813	1.01085	0.92799	1.10174	1.18287	0.453057	0.221833	0.638187
2.13804	0.807603	0.807804	1.09597	1.35653	1.25809	1.485	1.5942	0.664396	0.359971	0.888767		2.13804	0.722092	0.721902	1.00503	1.24981	1.15554	1.37475	1.47931	0.592566	0.310751	0.821293
2.67362	1.00945	1.00968	1.34588	1.64402	1.53466	1.819	1.95711	0.841012	0.472891	1.11777		2.67362	0.914687	0.914459	1.24524	1.52612	1.42103	1.69476	1.82821	0.761854	0.420694	1.04352
3.34337	1.24877	1.24905	1.63537	1.97016	1.85161	2.201	2.37406	1.05344	0.612085	1.3933		3.34337	1.14372	1.14345	1.52422	1.8407	1.72632	2.06297	2.23091	0.965797	0.556227	1.31107
4.18088	1.52933	1.52966	1.96569	2.33355	2.20859	2.629	2.84124	1.30659	0.783002	1.72135		4.18088	1.41314	1.41282	1.84352	2.19271	2.07156	2.4772	2.68471	1.20932	0.72266	1.62995
5.2282	1.85387	1.85425	2.33621	2.7306	2.60295	3.095	3.3495	1.60489	0.991829	2.10677		5.2282	1.72606	1.7257	2.20302	2.57919	2.45477	2.93106	3.18193	1.497	0.926034	2.00511
6.53787	2.22356	2.22398	2.7441	3.15554	3.02963	3.587	3.88503	1.95165	1.24533	2.55198		6.53787	2.08417	2.08376	2.60049	2.99508	2.87163	3.41399	3.71008	1.83245	1.17297	2.43935
8.17561	2.63734	2.63782	3.18413	3.60088	3.48122	4.091	4.43109	2.34831	1.55047	3.05545		8.17561	2.48712	2.48666	3.03142	3.43357	3.3155	3.9123	4.25331	2.21759	1.47034	2.93178
10.2236	3.09152	3.09202	3.64898	4.05812	3.94885	4.592	4.97064	2.79348	1.91378	3.61014		10.2236	2.93196	2.93147	3.48918	3.88667	3.77811	4.41131	4.79484	2.65177	1.82461	3.47641
12.7846	3.57942	3.57996	4.12964	4.51865	4.42282	5.075	5.48893	3.28238	2.34014	4.20257		12.7846	3.41292	3.41239	3.96543	4.34606	4.25019	4.89754	5.31947	3.13105	2.24085	4.06101
15.9872	4.0916	4.09215	4.61644	4.97445	4.89386	5.532	5.97502	3.80621	2.83132	4.8131		15.9872	3.92122	3.92066	4.45083	4.80377	4.7226	5.3606	5.81543	3.64772	2.72116	4.66736
19.992	4.61642	4.61698	5.09957	5.41869	5.35364	5.956	6.42211	4.35265	3.38373	5.41854		19.992	4.44574	4.44519	4.93584	5.25281	5.18688	5.79386	6.27477	4.19027	3.26274	5.27318
25	5.14103	5.14159	5.57011	5.84578	5.79542	6.346	6.82695	4.90677	3.98664	5.99583		25	4.97383	4.97327	5.4114	5.68729	5.6359	6.19423	6.69328	4.74441	3.85611	5.85569

## Sheet: Net rates Chlamydomonas
Net Rubisco carboxylation turnover rates rates at 20% O2												Net Rubisco carboxylation turnover rates rates at 30% O2
External [HCO3-]	Free Rubisco -CA	Free Rubisco +CA	Condensate +ext CA	Condensate +int/ext CA	Condensate +int CA	Carboxysome +int CA	Carboxysome +int/ext CA	Condensate -int/ext CA	Carboxysome -int/ext CA	Carboxysome +ext CA		External [HCO3-]	Free Rubisco -CA	Free Rubisco +CA	Condensate +ext CA	Condensate +int/ext CA	Condensate +int CA	Carboxysome +int CA	Carboxysome +int/ext CA	Condensate -int/ext CA	Carboxysome -int/ext CA	Carboxysome +ext CA
0.01	-0.107297	-0.107295	-0.105016	-0.102767	-0.103687	-0.102111	-0.102067	-0.10818	-0.10896	-0.108719	Low CO2 range	0.01	-0.13489	-0.134889	-0.132726	-0.130852	-0.131654	-0.130181	-0.130143	-0.135523	-0.136093	-0.135868
0.012505	-0.105867	-0.105866	-0.103095	-0.100287	-0.101436	-0.0996555	-0.0996015	-0.107047	-0.108213	-0.107912		0.012505	-0.133651	-0.13365	-0.131016	-0.128677	-0.129678	-0.128011	-0.127963	-0.134511	-0.135398	-0.135117
0.015638	-0.104082	-0.10408	-0.100695	-0.0971912	-0.0986247	-0.0965899	-0.0965219	-0.105632	-0.107279	-0.106902		0.015638	-0.132102	-0.1321	-0.128881	-0.12596	-0.12721	-0.125302	-0.125242	-0.133245	-0.134529	-0.134178
0.019555	-0.101852	-0.101849	-0.0976995	-0.0933288	-0.0951164	-0.0927628	-0.0926788	-0.103863	-0.106111	-0.10564		0.019555	-0.130166	-0.130164	-0.126215	-0.122571	-0.12413	-0.121919	-0.121844	-0.131665	-0.133442	-0.133004
0.024453	-0.0990683	-0.0990649	-0.0939609	-0.0885126	-0.0907405	-0.0879887	-0.0878839	-0.101654	-0.104652	-0.104063		0.024453	-0.12775	-0.127748	-0.122887	-0.118343	-0.120286	-0.117697	-0.117605	-0.129691	-0.132084	-0.131536
0.030579	-0.0955944	-0.0955902	-0.0892973	-0.082511	-0.0852855	-0.0820359	-0.0819049	-0.0988958	-0.102828	-0.102091		0.030579	-0.124734	-0.124731	-0.118735	-0.113072	-0.115493	-0.112433	-0.112317	-0.127224	-0.130388	-0.129703
0.038239	-0.0912617	-0.0912566	-0.0834838	-0.0750393	-0.0784903	-0.0746194	-0.0744566	-0.0954517	-0.100549	-0.0996284		0.038239	-0.120971	-0.120966	-0.113558	-0.106507	-0.109521	-0.105872	-0.105728	-0.124144	-0.128267	-0.127412
0.047818	-0.0858612	-0.0858548	-0.0762425	-0.0657474	-0.0700346	-0.0653873	-0.0651845	-0.0911537	-0.0977007	-0.0965511		0.047818	-0.116278	-0.116272	-0.107106	-0.0983377	-0.102084	-0.0977003	-0.0975212	-0.120301	-0.125618	-0.124549
0.059796	-0.0791357	-0.0791274	-0.0672313	-0.0542073	-0.0595249	-0.0539083	-0.0536564	-0.0857926	-0.0941426	-0.0927082		0.059796	-0.11043	-0.110423	-0.0990737	-0.0881847	-0.0928349	-0.0875351	-0.0873136	-0.115506	-0.122308	-0.120974
0.074775	-0.0707675	-0.0707576	-0.0560316	-0.0399	-0.0464822	-0.0396553	-0.0393436	-0.0791102	-0.0897007	-0.0879097		0.074775	-0.103149	-0.103141	-0.0890869	-0.0755851	-0.0813464	-0.0749074	-0.0746322	-0.109527	-0.118176	-0.11651
0.093506	-0.0603692	-0.0603568	-0.0421321	-0.0221993	-0.030326	-0.0219918	-0.0216073	-0.0707875	-0.0841555	-0.0819207		0.093506	-0.0940935	-0.0940833	-0.0766831	-0.0599799	-0.067102	-0.0592427	-0.0589022	-0.102077	-0.113017	-0.110938
0.116929	-0.047468	-0.0474527	-0.0249156	-0.00035774	-0.0103602	-0.000150306	0.000324293	-0.0604315	-0.0772364	-0.0744486		0.116929	-0.0828462	-0.0828333	-0.0613078	-0.0406952	-0.049476	-0.0398543	-0.0394337	-0.0928032	-0.106579	-0.103987
0.14622	-0.0314928	-0.0314737	-0.00364018	0.0265059	0.0142423	0.0267819	0.027365	-0.0475623	-0.0686077	-0.0651341		0.14622	-0.0689009	-0.0688837	-0.0422868	-0.016934	-0.0277218	-0.0159158	-0.0153976	-0.0812744	-0.0985514	-0.0953207
0.182849	-0.0117577	-0.0117341	0.0225744	0.059414	0.0444495	0.0598739	0.060588	-0.0315946	-0.0578549	-0.0535294		0.182849	-0.051643	-0.0516222	-0.0188195	0.0122376	-0.000958986	0.0135462	0.0141805	-0.0669581	-0.0885466	-0.0845231
0.228653	0.01255	0.012579	0.0547578	0.0995272	0.0813744	0.100355	0.101224	-0.0118213	-0.0444662	-0.0390859		0.228653	-0.0303435	-0.0303182	0.0100363	0.0478934	0.0318358	0.0496614	0.0504354	-0.0492141	-0.0760896	-0.0710842
0.28593	0.0423814	0.0424169	0.0940915	0.148125	0.126265	0.149606	0.150653	0.0126056	-0.0278147	-0.0211322		0.28593	-0.00413651	-0.00410571	0.0453755	0.0912373	0.0718258	0.0937137	0.0946505	-0.0272708	-0.0605947	-0.0543764
0.357556	0.078829	0.0788721	0.141898	0.206573	0.180476	0.209109	0.210365	0.0426901	-0.00713464	0.00115164		0.357556	0.0279813	0.0280202	0.0884363	0.143581	0.120301	0.147114	0.148242	-0.000207697	-0.0413476	-0.0336362
0.447124	0.123118	0.12317	0.199609	0.276232	0.245411	0.280393	0.281883	0.0796033	0.0185059	0.0287582		0.447124	0.0671593	0.0672061	0.14058	0.206277	0.17863	0.211353	0.212698	0.0330543	-0.0174815	-0.00793888
0.559129	0.176581	0.176645	0.268696	0.358361	0.322427	0.364896	0.366639	0.124684	0.0502227	0.0628718		0.559129	0.114671	0.114729	0.203242	0.280652	0.248198	0.287901	0.289486	0.0737629	0.012047	0.0238247
0.699191	0.240608	0.240682	0.350562	0.453955	0.412698	0.463783	0.465792	0.17942	0.0893459	0.104899		0.699191	0.171889	0.171956	0.277858	0.367853	0.330289	0.378071	0.379909	0.123324	0.0484817	0.0629679
0.874339	0.316555	0.316645	0.446394	0.563546	0.517029	0.577712	0.579985	0.245404	0.13743	0.156468		0.874339	0.24021	0.24029	0.365717	0.468692	0.425935	0.482797	0.4849	0.183273	0.0932821	0.111022
1.09336	0.405632	0.405733	0.556942	0.687002	0.635645	0.706558	0.709074	0.324253	0.196258	0.219424		1.09336	0.320976	0.321071	0.467799	0.583448	0.535714	0.602404	0.60476	0.255209	0.148124	0.169731
1.36725	0.50873	0.508849	0.682295	0.823334	0.76798	0.849151	0.851873	0.41746	0.2678	0.295789	High CO2 range	1.36725	0.415323	0.41543	0.584559	0.711658	0.659553	0.73634	0.738922	0.340694	0.21488	0.241011
1.70975	0.626244	0.626378	0.821638	0.970598	0.912515	1.00314	1.006	0.52621	0.354151	0.387644		1.70975	0.524007	0.524132	0.715685	0.851976	0.796525	0.882972	0.885728	0.441077	0.295556	0.326878
2.13804	0.757876	0.758025	0.973094	1.12591	1.06674	1.16504	1.16796	0.651114	0.457355	0.496953		2.13804	0.647225	0.647365	0.859923	1.00212	0.944745	1.03952	1.04238	0.557294	0.392161	0.429281
2.67362	0.902472	0.902633	1.1337	1.28567	1.22725	1.33049	1.33339	0.791931	0.579158	0.625249		2.67362	0.78441	0.784565	1.01496	1.15896	1.10139	1.20222	1.2051	0.689578	0.506489	0.549846
3.34337	1.05794	1.05811	1.2996	1.44587	1.39006	1.49484	1.49762	0.947292	0.720606	0.773195		3.34337	0.9341	0.934268	1.17751	1.31879	1.26286	1.36668	1.36951	0.83721	0.639787	0.689513
4.18088	1.2213	1.22148	1.46638	1.60258	1.55104	1.65367	1.65627	1.11455	0.881525	0.940051		4.18088	1.09389	1.09406	1.34357	1.4777	1.42518	1.52847	1.53114	0.998284	0.792312	0.848049
5.2282	1.38885	1.38903	1.62961	1.75233	1.70633	1.80338	1.80573	1.28982	1.05995	1.12311		5.2282	1.2605	1.26068	1.50881	1.63202	1.58437	1.68359	1.68606	1.16964	0.962807	1.02356
6.53787	1.5565	1.55668	1.78538	1.89246	1.85277	1.94146	1.94355	1.46826	1.25173	1.31745		6.53787	1.43003	1.43021	1.66914	1.77864	1.7369	1.82899	1.8312	1.34703	1.14807	1.21211
8.17561	1.72014	1.72031	1.93062	2.02122	1.98811	2.06659	2.06838	1.64463	1.4505	1.51612		8.17561	1.59831	1.59849	1.82106	1.91533	1.88001	1.96269	1.96463	1.52545	1.34283	1.40783
10.2236	1.87604	1.8762	2.06335	2.1378	2.11108	2.17844	2.17995	1.8139	1.64844	1.71116		10.2236	1.76128	1.76145	1.96202	2.04073	2.01185	2.08379	2.08543	1.69981	1.54014	1.60346
12.7846	2.02119	2.02134	2.18263	2.24214	2.22127	2.27749	2.27874	1.97189	1.83761	1.89501		12.7846	1.91537	1.91553	2.09048	2.15429	2.13147	2.19226	2.19362	1.86544	1.73243	1.79157
15.9872	2.15344	2.15358	2.28838	2.33471	2.31894	2.36462	2.36564	2.11562	2.01142	2.06188		15.9872	2.05781	2.05796	2.2058	2.25612	2.2387	2.28864	2.28976	2.01865	1.9128	1.96586
19.992	2.27162	2.27174	2.38114	2.41633	2.4048	2.44103	2.44183	2.24344	2.16568	2.20851		19.992	2.18676	2.18689	2.3081	2.34675	2.33389	2.3739	2.3748	2.15702	2.07613	2.12205
25	2.37538	2.37548	2.46185	2.48799	2.4798	2.5079	2.50849	2.35492	2.29875	2.33404		25	2.30131	2.30142	2.398	2.42695	2.41776	2.44904	2.44974	2.27934	2.21968	2.25817

## Sheet: Net rates tobacco 50 RuBP
Net Rubisco carboxylation turnover rates rates at 20% O2
External [HCO3-]	Free Rubisco -CA	Free Rubisco +CA	Condensate +ext CA	Condensate +int/ext CA	Condensate +int CA	Carboxysome +int CA	Carboxysome +int/ext CA	Condensate -int/ext CA	Carboxysome -int/ext CA	Carboxysome +ext CA
0.01	-0.176363	-0.176363	-0.167946	-0.151248	-0.153457	-0.120999	-0.120919	-0.176597	-0.171013	-0.170657
0.012505	-0.173033	-0.173033	-0.163795	-0.143021	-0.145717	-0.107166	-0.107068	-0.174501	-0.169904	-0.16946
0.015638	-0.168881	-0.168881	-0.158666	-0.132858	-0.136127	-0.0897932	-0.0896725	-0.171884	-0.168517	-0.167963
0.019555	-0.163708	-0.163708	-0.152347	-0.120338	-0.124275	-0.0679828	-0.0678338	-0.168618	-0.166785	-0.166093
0.024453	-0.157266	-0.157266	-0.144582	-0.104973	-0.10967	-0.0406396	-0.0404574	-0.16454	-0.16462	-0.163758
0.030579	-0.149256	-0.149256	-0.13508	-0.0862018	-0.0917437	-0.00646543	-0.00624503	-0.159457	-0.161916	-0.160842
0.038239	-0.139307	-0.139307	-0.123495	-0.0633974	-0.0698496	0.0359979	0.0362624	-0.153119	-0.158538	-0.157202
0.047818	-0.126973	-0.126973	-0.109437	-0.0358828	-0.0432725	0.0882277	0.0885399	-0.145227	-0.154321	-0.152661
0.059796	-0.111712	-0.111712	-0.0924649	-0.00295813	-0.0112562	0.151436	0.151794	-0.135409	-0.149057	-0.146997
0.074775	-0.0928784	-0.0928784	-0.072081	0.0360552	0.0269492	0.226076	0.226476	-0.123213	-0.142491	-0.139939
0.093506	-0.0697109	-0.0697109	-0.0477349	0.0817549	0.0720285	0.311287	0.311721	-0.108085	-0.134305	-0.131151
0.116929	-0.0413238	-0.0413238	-0.0188149	0.134592	0.124515	0.404554	0.405002	-0.0893612	-0.124108	-0.120223
0.14622	-0.00670693	-0.00670693	0.0153548	0.194809	0.184721	0.501971	0.502418	-0.0662464	-0.111419	-0.106649
0.182849	0.0352593	0.0352593	0.0555197	0.262403	0.25267	0.599183	0.599611	-0.037808	-0.0956495	-0.0898199
0.228653	0.0857787	0.0857787	0.102496	0.337125	0.328087	0.692489	0.692892	-0.00296457	-0.0760865	-0.0690002
0.28593	0.146072	0.146072	0.157161	0.41852	0.410446	0.779521	0.779892	0.0394989	-0.051872	-0.0433161
0.357556	0.217306	0.217306	0.220401	0.506002	0.499063	0.859295	0.859632	0.0909031	-0.0219872	-0.0117439
0.447124	0.300462	0.300462	0.293059	0.598925	0.593175	0.9319	0.932203	0.152596	0.0147496	0.0268894
0.559129	0.396179	0.396179	0.375793	0.696624	0.692014	0.998079	0.998348	0.225845	0.0596696	0.0738761
0.699191	0.504597	0.504597	0.468917	0.798408	0.794823	1.05888	1.05912	0.311638	0.114202	0.130571
0.874339	0.625185	0.625185	0.572214	0.903535	0.900818	1.11542	1.11562	0.410427	0.179748	0.198252
1.09336	0.756618	0.756618	0.684743	1.01114	1.00913	1.16871	1.16889	0.521808	0.257452	0.277878
1.36725	0.896747	0.896747	0.804728	1.12022	1.11875	1.21957	1.21973	0.644247	0.347821	0.369711
1.70975	1.04268	1.04268	0.929581	1.22957	1.22851	1.2686	1.26873	0.774883	0.450159	0.472788
2.13804	1.19098	1.19098	1.05609	1.33785	1.33708	1.31612	1.31623	0.909659	0.561967	0.584384
2.67362	1.33799	1.33799	1.18075	1.44359	1.44304	1.36222	1.36231	1.04379	0.678588	0.699786
3.34337	1.48018	1.48018	1.30023	1.54535	1.54495	1.40676	1.40683	1.17251	0.793686	0.812874
4.18088	1.61446	1.61446	1.41173	1.64173	1.64143	1.44946	1.44953	1.29182	0.900754	0.917585
5.2282	1.73846	1.73846	1.51323	1.73156	1.73134	1.48997	1.49002	1.39903	0.994986	1.0096
6.53787	1.8506	1.8506	1.60363	1.81393	1.81375	1.52788	1.52792	1.4929	1.07429	1.08713
8.17561	1.95012	1.95012	1.6826	1.88826	1.88812	1.56285	1.56288	1.57335	1.139	1.15059
10.2236	2.03699	2.03699	1.75049	1.95431	1.9542	1.59462	1.59465	1.6412	1.19084	1.20163
12.7846	2.1117	2.1117	1.80807	2.01217	2.01207	1.62305	1.62307	1.69773	1.23202	1.24236
15.9872	2.17517	2.17517	1.85638	2.06218	2.0621	1.64811	1.64814	1.74445	1.26468	1.27479
19.992	2.22851	2.22851	1.89656	2.1049	2.10483	1.66992	1.66994	1.78284	1.29069	1.3007
25	2.27293	2.27293	1.92976	2.141	2.14094	1.68864	1.68866	1.81431	1.31156	1.32155

## Sheet: Tobacco evolution matrix
20% O2			Next evolutionary state																									Next evolutionary state
		Percent change in average net carboxylation rates - 20% O2 0.01 - 1 mM cellular HCO3-	Free Rubisco -CA	Free Rubisco +CA	Condensate +ext CA	Condensate +int/ext CA	Condensate +int CA	Carboxysome +int CA	Carboxysome +int/ext CA	Condensate -int/ext CA	Carboxysome -int/ext CA	Carboxysome +ext CA			0.0928081	0.0928732	0.112349	0.246122	0.210063	0.2512	0.252766	-0.0321626	-0.140489	-0.131439			Percent change in average net carboxylation rates - 20% O2 1 - 10 mM cellular HCO3-	Free Rubisco -CA	Free Rubisco +CA	Condensate +ext CA	Condensate +int/ext CA	Condensate +int CA	Carboxysome +int CA	Carboxysome +int/ext CA	Condensate -int/ext CA	Carboxysome -int/ext CA	Carboxysome +ext CA			1.98337	1.98349	2.15153	2.3502	2.29843	2.41186	2.41426	1.73209	1.23346	1.30748
	Initial state	Free Rubisco -CA	0	0.0701541	21.0556	165.194	126.342	170.666	172.354	-134.655	-251.375	-241.625		0.0928081												Initial state	Free Rubisco -CA	0	0.128616	181.185	395.248	339.476	461.688	464.273	-270.76	-808.031	-728.274		1.98337
		Free Rubisco +CA	-0.0701049	0	20.9707	165.008	126.183	170.476	172.163	-134.631	-251.269	-241.525		0.0928732													Free Rubisco +CA	-0.128526	0	180.929	394.843	339.109	461.236	463.819	-270.698	-807.593	-727.892		1.98349
		Condensate +ext CA	-17.3933	-17.3354	0	119.068	86.9734	123.588	124.982	-128.627	-225.046	-216.991		0.112349													Condensate +ext CA	-149.671	-149.564	0	176.831	130.759	231.714	233.85	-373.336	-817.158	-751.274		2.15153
		Condensate +int/ext CA	-62.2918	-62.2653	-54.3521	0	-14.6506	2.06332	2.6997	-113.068	-157.081	-153.404		0.246122													Condensate +int/ext CA	-149.041	-148.993	-80.7195	0	-21.0308	25.0532	26.0282	-251.14	-453.735	-423.66		2.3502
		Condensate +int CA	-55.819	-55.788	-46.5164	17.1654	0	19.5829	20.3285	-115.311	-166.879	-162.571		0.210063													Condensate +int CA	-149.984	-149.927	-69.9345	24.6408	0	53.9946	55.1369	-269.608	-506.98	-471.743		2.29843
		Carboxysome +int CA	-63.0541	-63.0282	-55.2749	-2.02161	-16.376	0	0.623513	-112.804	-155.927	-152.325		0.2512													Carboxysome +int CA	-170.575	-170.527	-103.634	-24.5467	-45.1524	0	0.955266	-270.609	-469.109	-439.642		2.41186
		Carboxysome +int/ext CA	-63.283	-63.2573	-55.5521	-2.62873	-16.8942	-0.619649	0	-112.724	-155.58	-152		0.252766													Carboxysome +int/ext CA	-170.467	-170.42	-103.942	-25.344	-45.822	-0.949347	0	-269.882	-467.152	-437.867		2.41426
		Condensate -int/ext CA	388.559	388.761	449.317	865.242	753.129	881.031	885.901	0	-336.807	-308.671		-0.0321626													Condensate -int/ext CA	781.302	781.673	1304.13	1921.83	1760.89	2113.54	2121	0	-1550.35	-1320.2		1.73209
		Carboxysome -int/ext CA	166.061	166.107	179.97	275.19	249.523	278.805	279.919	77.1066	0	6.44142		-0.140489													Carboxysome -int/ext CA	533.793	533.878	653.485	794.898	758.054	838.788	840.496	354.927	0	52.688		1.23346
		Carboxysome +ext CA	170.609	170.659	185.476	287.251	259.818	291.115	292.307	75.5304	-6.8849	0		-0.131439													Carboxysome +ext CA	514.229	514.319	642.162	793.31	753.93	840.223	842.048	323.047	-56.3156	0		1.30748
30% O2			Next evolutionary state																									Next evolutionary state
		Percent change in average net carboxylation rates - 30% O2 0.01 - 1 mM cellular HCO3-	Free Rubisco -CA	Free Rubisco +CA	Condensate +ext CA	Condensate +int/ext CA	Condensate +int CA	Carboxysome +int CA	Carboxysome +int/ext CA	Condensate -int/ext CA	Carboxysome -int/ext CA	Carboxysome +ext CA			-0.00282572	-0.00282572	0.0285871	0.143845	0.111029	0.151788	0.153244	-0.102938	-0.197151	-0.18845			Percent change in average net carboxylation rates - 30% O2 1 - 10 mM cellular HCO3-	Free Rubisco -CA	Free Rubisco +CA	Condensate +ext CA	Condensate +int/ext CA	Condensate +int CA	Carboxysome +int CA	Carboxysome +int/ext CA	Condensate -int/ext CA	Carboxysome -int/ext CA	Carboxysome +ext CA			1.81683	1.81704	2.00926	2.21065	2.15292	2.27384	2.27641	1.58515	1.12722	1.1998
	Initial state	Free Rubisco -CA	0	0	1111.67	5190.55	4029.22	5471.67	5523.18	-3542.9	-6877.01	-6569.11		-0.00282572												Initial state	Free Rubisco -CA	0	7.68049	6810.29	13937	11894	16173.4	16264.4	-8198.92	-24404.6	-21836.2		1.81683
		Free Rubisco +CA	0	0	1111.67	5190.55	4029.22	5471.67	5523.18	-3542.9	-6877.01	-6569.11		-0.00282572													Free Rubisco +CA	-7.68049	0	6802.61	13929.3	11886.3	16165.7	16256.8	-8206.61	-24412.3	-21843.9		1.81704
		Condensate +ext CA	-109.885	-109.885	0	403.181	288.388	430.969	436.06	-460.086	-789.65	-759.215		0.0285871													Condensate +ext CA	-673.17	-672.411	0	704.449	502.505	925.502	934.506	-1483.6	-3085.47	-2831.59		2.00926
		Condensate +int/ext CA	-101.964	-101.964	-80.1264	0	-22.8134	5.52238	6.53424	-171.562	-237.058	-231.01		0.143845													Condensate +int/ext CA	-273.782	-273.631	-139.999	0	-40.1334	43.9311	45.7205	-434.844	-753.191	-702.738		2.21065
		Condensate +int CA	-102.545	-102.545	-74.2526	29.5562	0	36.7108	38.0217	-192.713	-277.567	-269.731		0.111029													Condensate +int CA	-302.706	-302.511	-129.382	51.9953	0	108.911	111.229	-511.372	-923.81	-858.445		2.15292
		Carboxysome +int CA	-101.862	-101.862	-81.1665	-5.23338	-26.8529	0	0.958907	-167.817	-229.885	-224.153		0.151788													Carboxysome +int CA	-301.086	-300.943	-174.304	-41.632	-79.6651	0	1.69572	-453.719	-755.406	-707.593		2.27384
		Carboxysome +int/ext CA	-101.844	-101.844	-81.3454	-6.13347	-27.5476	-0.9498	0	-167.173	-228.652	-222.974		0.153244													Carboxysome +int/ext CA	-299.906	-299.764	-174.329	-42.9162	-80.588	-1.67962	0	-451.089	-749.911	-702.552		2.27641
		Condensate -int/ext CA	97.2549	97.2549	127.771	239.739	207.86	247.456	248.87	0	-91.5237	-83.0717		-0.102938													Condensate -int/ext CA	225.066	225.277	412.013	607.647	551.565	669.036	671.536	0	-444.856	-374.353		1.58515
		Carboxysome -int/ext CA	98.5667	98.5667	114.5	172.962	156.317	176.991	177.729	47.7871	0	4.41305		-0.197151													Carboxysome -int/ext CA	349.786	349.896	447.396	549.542	520.26	581.595	582.901	232.272	0	36.8119		1.12722
		Carboxysome +ext CA	98.5005	98.5005	115.17	176.33	158.917	180.546	181.318	45.3766	-4.61679	0		-0.18845													Carboxysome +ext CA	327.423	327.538	429.54	536.402	505.768	569.935	571.3	204.484	-38.5114	0		1.1998
	Low CO2 (0.01-1 mM HCO3-)																									High CO2 (1-10 mM HCO3-)
	Tables: Differential cumulative net CO2 fixation rates per Rubisco active site for a series of modelled Rubisco condensation conditions using the reaction-diffusion compartment model and tobacco Rubisco. Cumulative net CO2 fixation rates are first calculated as cumulative Rubisco active site carboxylation rate minus 1/2 oxygenation rate over the cellular bicarbonate concentrations indicated (0.01…

## Sheet: Tobacco evolution matrix 50RuBP
20% O2			Next evolutionary state																									Next evolutionary state
		Percent change in average net carboxylation rates - 20% O2 0.01 - 1 mM cellular HCO3-	Free Rubisco -CA	Free Rubisco +CA	Condensate +ext CA	Condensate +int/ext CA	Condensate +int CA	Carboxysome +int CA	Carboxysome +int/ext CA	Condensate -int/ext CA	Carboxysome -int/ext CA	Carboxysome +ext CA			0.0677427	0.0677427	0.0708733	0.233592	0.227412	0.431363	0.431646	-0.0056506	-0.0725803	-0.0663641			Percent change in average net carboxylation rates - 20% O2 1 - 10 mM cellular HCO3-	Free Rubisco -CA	Free Rubisco +CA	Condensate +ext CA	Condensate +int/ext CA	Condensate +int CA	Carboxysome +int CA	Carboxysome +int/ext CA	Condensate -int/ext CA	Carboxysome -int/ext CA	Carboxysome +ext CA			1.44507	1.44507	1.26526	1.51977	1.51912	1.39698	1.39707	1.1332	0.762686	0.78036
	Initial state	Free Rubisco -CA	0	0	4.62139	244.822	235.7	536.766	537.186	-108.341	-207.141	-197.965		0.0677427												Initial state	Free Rubisco -CA	0	0	-265.443	110.268	109.303	-70.9957	-70.868	-460.381	-1007.32	-981.233		1.44507
		Free Rubisco +CA	0	0	4.62139	244.822	235.7	536.766	537.186	-108.341	-207.141	-197.965		0.0677427													Free Rubisco +CA	0	0	-265.443	110.268	109.303	-70.9957	-70.868	-460.381	-1007.32	-981.233		1.44507
		Condensate +ext CA	-4.41725	-4.41725	0	229.59	220.872	508.639	509.039	-107.973	-202.409	-193.638		0.0708733													Condensate +ext CA	253.717	253.717	0	359.115	358.193	185.858	185.98	-186.328	-709.109	-684.172		1.26526
		Condensate +int/ext CA	-70.9995	-70.9995	-69.6593	0	-2.64536	84.6652	84.7868	-102.419	-131.071	-128.41		0.233592													Condensate +int/ext CA	-31.9783	-31.9783	-108.958	0	-0.279839	-52.5674	-52.5304	-165.491	-324.106	-316.54		1.51977
		Condensate +int CA	-70.2115	-70.2115	-68.8349	2.71724	0	89.683	89.8079	-102.485	-131.916	-129.182		0.227412													Condensate +int CA	-32.5598	-32.5598	-111.631	0.287443	0	-53.7084	-53.6703	-169.7	-332.626	-324.854		1.51912
		Carboxysome +int CA	-84.2957	-84.2957	-83.5699	-45.848	-47.2805	0	0.0658167	-101.31	-116.826	-115.385		0.431363													Carboxysome +int CA	11.1494	11.1494	-30.5366	28.4663	28.3148	0	0.0200525	-61.1504	-147.044	-142.947		1.39698
		Carboxysome +int/ext CA	-84.306	-84.306	-83.5807	-45.8836	-47.3151	-0.0657734	0	-101.309	-116.815	-115.375		0.431646													Carboxysome +int/ext CA	11.122	11.122	-30.5366	28.4276	28.2761	-0.0200393	0	-61.1302	-146.967	-142.873		1.39707
		Condensate -int/ext CA	1298.86	1298.86	1354.26	4233.93	4124.57	7733.93	7738.95	0	-1184.47	-1074.46		-0.0056506													Condensate -int/ext CA	5519.32	5519.32	2337.04	6841.28	6829.71	4668.18	4669.71	0	-6557.05	-6244.28		1.1332
		Carboxysome -int/ext CA	193.335	193.335	197.648	421.839	413.325	694.324	694.716	92.2147	0	8.56462		-0.0725803													Carboxysome -int/ext CA	940.182	940.182	692.431	1043.1	1042.2	873.918	874.037	510.486	0	24.3501		0.762686
		Carboxysome +ext CA	202.077	202.077	206.795	451.985	442.674	749.994	750.422	91.4855	-9.36685	0		-0.0663641													Carboxysome +ext CA	1001.62	1001.62	730.659	1114.17	1113.19	929.146	929.276	531.672	-26.631	0		0.78036
	Low CO2 (0.01-1 mM HCO3-)																									High CO2 (1-10 mM HCO3-)
	Tables: Differential cumulative net CO2 fixation rates per Rubisco active site for a series of modelled Rubisco condensation conditions using the reaction-diffusion compartment model and tobacco Rubisco. Cumulative net CO2 fixation rates are first calculated as cumulative Rubisco active site carboxylation rate minus 1/2 oxygenation rate over the cellular bicarbonate concentrations indicated (0.01…

## Sheet: Ancestral F1A evolution matrix
20% O2			Next evolutionary state																									Next evolutionary state
		Percent change in average net carboxylation rates - 20% O2 0.01 - 1 mM cellular HCO3-	Free Rubisco -CA	Free Rubisco +CA	Condensate +ext CA	Condensate +int/ext CA	Condensate +int CA	Carboxysome +int CA	Carboxysome +int/ext CA	Condensate -int/ext CA	Carboxysome -int/ext CA	Carboxysome +ext CA			0.0110899	0.0111103	0.0464755	0.0740268	0.0616233	0.0761143	0.0767286	-0.00126652	-0.0207644	-0.0163129			Percent change in average net carboxylation rates - 20% O2 1 - 10 mM cellular HCO3-	Free Rubisco -CA	Free Rubisco +CA	Condensate +ext CA	Condensate +int/ext CA	Condensate +int CA	Carboxysome +int CA	Carboxysome +int/ext CA	Condensate -int/ext CA	Carboxysome -int/ext CA	Carboxysome +ext CA			1.03125	1.03144	1.30262	1.46719	1.40249	1.53054	1.534	0.935816	0.748783	0.801131
	Initial state	Free Rubisco -CA	0	0.184447	319.08	567.517	455.671	586.34	591.879	-111.42	-287.237	-247.097		0.0110899												Initial state	Free Rubisco -CA	0	1.70474	2446.97	3930.99	3347.54	4502.21	4533.45	-860.555	-2547.08	-2075.04		1.03125
		Free Rubisco +CA	-0.184108	0	318.309	566.288	454.648	585.076	590.605	-111.399	-286.893	-246.827		0.0111103													Free Rubisco +CA	-1.7016	0	2440.76	3922.05	3339.68	4492.22	4523.4	-860.672	-2544.09	-2072.92		1.03144
		Condensate +ext CA	-76.1382	-76.0942	0	59.2813	32.5929	63.7728	65.0945	-102.725	-144.678	-135.1		0.0464755													Condensate +ext CA	-583.889	-583.482	0	354.114	214.893	490.419	497.871	-789.233	-1191.67	-1079.03		1.30262
		Condensate +int/ext CA	-85.0191	-84.9915	-37.218	0	-16.7555	2.81986	3.64964	-101.711	-128.05	-122.037		0.0740268													Condensate +int/ext CA	-588.898	-588.642	-222.32	0	-87.4058	85.5747	90.2536	-717.816	-970.472	-899.758		1.46719
		Condensate +int CA	-82.0037	-81.9705	-24.5812	20.128	0	23.5155	24.5123	-102.055	-133.696	-126.472		0.0616233													Condensate +int CA	-602.432	-602.126	-162.07	104.999	0	207.798	213.419	-757.3	-1060.81	-975.863		1.40249
		Carboxysome +int CA	-85.43	-85.4031	-38.9398	-2.74253	-19.0385	0	0.807017	-101.664	-127.281	-121.432		0.0761143													Carboxysome +int CA	-655.975	-655.726	-299.451	-83.2278	-168.236	0	4.55058	-781.358	-1027.08	-958.309		1.53054
		Carboxysome +int/ext CA	-85.5466	-85.5199	-39.4286	-3.52113	-19.6866	-0.800556	0	-101.651	-127.062	-121.261		0.0767286													Carboxysome +int/ext CA	-655.237	-654.991	-301.568	-87.0757	-171.404	-4.51415	0	-779.617	-1023.38	-955.152		1.534
		Condensate -int/ext CA	975.621	977.236	3769.56	5944.92	4965.57	6109.73	6158.23	0	-1539.49	-1188.02		-0.00126652													Condensate -int/ext CA	7535.2	7550.13	28961.3	41955.8	36847	46957.5	47231	0	-14767.5	-10634.3		0.935816
		Carboxysome -int/ext CA	153.408	153.507	323.823	456.508	396.774	466.561	469.519	93.9005	0	21.438		-0.0207644													Carboxysome -int/ext CA	1360.35	1361.26	2667.22	3459.81	3148.21	3764.9	3781.58	900.739	0	252.104		0.748783
		Carboxysome +ext CA	167.982	168.108	384.9	553.792	477.757	566.589	570.354	92.2361	-27.288	0		-0.0163129													Carboxysome +ext CA	1410.66	1411.82	3074.16	4083.03	3686.39	4471.36	4492.6	825.635	-320.898	0		0.801131
30% O2			Next evolutionary state																									Next evolutionary state
		Percent change in average net carboxylation rates - 30% O2 0.01 - 1 mM cellular HCO3-	Free Rubisco -CA	Free Rubisco +CA	Condensate +ext CA	Condensate +int/ext CA	Condensate +int CA	Carboxysome +int CA	Carboxysome +int/ext CA	Condensate -int/ext CA	Carboxysome -int/ext CA	Carboxysome +ext CA			-0.0214135	-0.0213937	0.0133832	0.0397098	0.0277327	0.0423086	0.0429022	-0.0327778	-0.0509388	-0.0465882			Percent change in average net carboxylation rates - 30% O2 1 - 10 mM cellular HCO3-	Free Rubisco -CA	Free Rubisco +CA	Condensate +ext CA	Condensate +int/ext CA	Condensate +int CA	Carboxysome +int CA	Carboxysome +int/ext CA	Condensate -int/ext CA	Carboxysome -int/ext CA	Carboxysome +ext CA			0.971692	0.971878	1.2419	1.40275	1.33884	1.46616	1.46959	0.881201	0.703077	0.754558
	Initial state	Free Rubisco -CA	0	0.0925641	162.499	285.443	229.51	297.579	300.351	-53.0705	-137.881	-117.564		-0.0214135												Initial state	Free Rubisco -CA	0	0.868429	1261.84	2013	1714.58	2309.14	2325.15	-422.59	-1254.42	-1014		0.971692
		Free Rubisco +CA	-0.0926499	0	162.557	285.614	229.63	297.762	300.537	-53.2123	-138.102	-117.766		-0.0213937													Free Rubisco +CA	-0.869233	0	1262.14	2014	1715.3	2310.41	2326.43	-423.851	-1256.45	-1015.81		0.971878
		Condensate +ext CA	-260.003	-259.855	0	196.714	107.221	216.132	220.568	-344.918	-480.618	-448.109		0.0133832													Condensate +ext CA	-2018.99	-2017.6	0	1201.88	724.397	1675.7	1701.32	-2695.15	-4026.09	-3641.42		1.2419
		Condensate +int/ext CA	-153.925	-153.875	-66.2975	0	-30.1615	6.54432	8.03934	-182.543	-228.278	-217.322		0.0397098													Condensate +int/ext CA	-1085.51	-1085.04	-405.063	0	-160.923	159.69	168.325	-1313.39	-1761.96	-1632.31		1.40275
		Condensate +int CA	-177.214	-177.142	-51.7423	43.1875	0	52.5582	54.6988	-218.192	-283.678	-267.99		0.0277327													Condensate +int CA	-1323.9	-1323.23	-349.577	230.422	0	459.078	471.443	-1650.19	-2292.48	-2106.85		1.33884
		Carboxysome +int CA	-150.613	-150.566	-68.3676	-6.14234	-34.4512	0	1.40319	-177.473	-220.398	-210.115		0.0423086													Carboxysome +int CA	-1168.72	-1168.28	-530.064	-149.881	-300.92	0	8.10521	-1382.6	-1803.61	-1681.93		1.46616
		Carboxysome +int/ext CA	-149.912	-149.866	-68.8054	-7.44112	-35.3583	-1.38378	0	-176.401	-218.732	-208.591		0.0429022													Carboxysome +int/ext CA	-1160.54	-1160.1	-530.722	-155.8	-304.749	-7.99305	0	-1371.46	-1786.65	-1666.65		1.46959
		Condensate -int/ext CA	34.6706	34.7311	140.83	221.149	184.608	229.077	230.888	0	-55.4065	-42.1333		-0.0327778													Condensate -int/ext CA	276.075	276.643	1100.43	1591.16	1396.2	1784.62	1795.08	0	-543.427	-386.366		0.881201
		Carboxysome -int/ext CA	57.9623	58.0012	126.273	177.956	154.443	183.058	184.223	35.6526	0	8.54095		-0.0509388													Carboxysome -int/ext CA	527.328	527.693	1057.78	1373.55	1248.1	1498.04	1504.77	349.681	0	101.065		0.703077
		Carboxysome +ext CA	54.0365	54.0791	128.727	185.236	159.527	190.814	192.088	29.6435	-9.33855	0		-0.0465882													Carboxysome +ext CA	466.071	466.47	1046.06	1391.32	1254.15	1527.43	1534.79	271.834	-110.503	0		0.754558
	Low CO2 (0.01-1 mM HCO3-)																									High CO2 (1-10 mM HCO3-)
	Tables: Differential cumulative net CO2 fixation rates per Rubisco active site for a series of modelled Rubisco condensation conditions using the reaction-diffusion compartment model and Ancestral F1A Rubisco. Cumulative net CO2 fixation rates are first calculated as cumulative Rubisco active site carboxylation rate minus 1/2 oxygenation rate over the cellular bicarbonate concentrations indicated…

[truncated: 9 more sheets: Ancestral F1B evolution matrix, Synechococcus evolution matrix, Cyanobium evolution matrix, Chlamydomonas evolution matrix, Summary matrix Rubisco CA, Summary matrix Cond ext CA, Summary matrix Cond int-ext, Summary matrix Cond int, Summary matrix Cbx int CA]
